# Supplementary material for: Prediction and prioritization of autism-associated long non-coding RNAs using gene expression and sequence features
Source: BMC Bioinformatics. 2020 Nov 7;21:505. doi: 10.1186/s12859-020-03843-5 (PMC7648398; doi:10.1186/s12859-020-03843-5)
Supplement: Supplementary file 3 — Additional file 3. ASD-associated candidate lncRNAs overlapping with the genomic loci of the known ASD risk genes. [file 12859_2020_3843_MOESM3_ESM.csv]

ID	chr	start	end	Type	nearest_ASD_risk_gene_ID	ASD_gene_symbol	gene_start	gene_end	Prob_LR	Prob_SVM	Prob_RF	overlap	Co_expressed_genes_in_BrainSpan_dataset_with_PCC>0.95
ENSG00000229807	chrX	73820649	73843533	lncRNAs	ENSG00000147133	TAF1	71366239	71466004	0.999984279	0.99497665	0.630740707	No
ENSG00000240801	chr11	2129121	2129964	lncRNAs	ENSG00000167244	IGF2	2129112	2137290	0.998528144	0.919106667	0.543230748	Yes	ENSG00000167244
ENSG00000228971	chr1	95510059	95515578	lncRNAs	ENSG00000162631	NTNG1	107140007	107481828	0.997187838	0.919001656	0.542675834	No
ENSG00000258283	chr12	48995150	48996334	lncRNAs	ENSG00000167552	TUBA1A	49184795	49189080	0.996588268	0.912342363	0.539063412	No	ENSG00000181418
ENSG00000221857	chr19	35138824	35143362	lncRNAs	ENSG00000130402	ACTN4	38647649	38721878	0.995218281	0.906818499	0.537474284	No	ENSG00000090581, ENSG00000165795, ENSG00000239697, ENSG00000248871
ENSG00000230051	chr22	27331634	27357627	lncRNAs	ENSG00000128271	ADORA2A	24417879	24433192	0.994267804	0.897845069	0.53466456	No
ENSG00000251621	chr2	161424015	161428774	lncRNAs	ENSG00000144290	SLC4A10	161424332	161771035	0.99385514	0.89637837	0.534559616	Yes	ENSG00000136535, ENSG00000224076
ENSG00000232675	chr20	19693209	19696770	lncRNAs	ENSG00000172264	MACROD2	13995369	16053197	0.993349865	0.892807859	0.533719817	No
ENSG00000253629	chr8	101686547	101689093	lncRNAs	ENSG00000104517	UBR5	102252273	102412700	0.989558527	0.868052125	0.529523986	No
ENSG00000180139	chr10	88932390	88933838	lncRNAs	ENSG00000171862	PTEN	87863625	87971930	0.988774632	0.865813621	0.529054831	No	ENSG00000101335, ENSG00000107796, ENSG00000149591
ENSG00000257453	chr12	76030494	76031378	lncRNAs	ENSG00000111537	IFNG	68154768	68159740	0.988465361	0.86082256	0.527934938	No
ENSG00000231764	chr7	96955141	97014065	lncRNAs	ENSG00000006377	DLX6	97005553	97011040	0.98772875	0.855181549	0.526582928	No
ENSG00000241525	chr17	404468	413383	lncRNAs	ENSG00000108953	YWHAE	1344275	1400222	0.986536327	0.83331311	0.525070137	No
ENSG00000255045	chr11	124744634	124746337	lncRNAs	ENSG00000165478	HEPACAM	124919205	124936047	0.983917781	0.822368643	0.524217017	No	ENSG00000154146, ENSG00000181418
ENSG00000225953	chr2	199457700	199459892	lncRNAs	ENSG00000119042	SATB2	199269500	199465108	0.982754805	0.822037344	0.523993901	Yes	ENSG00000119042
ENSG00000234665	chr9	62856999	62897705	lncRNAs	ENSG00000135046	ANXA1	73151865	73159879	0.982398177	0.820115858	0.522922294	No
ENSG00000239911	chr7	151877042	151878814	lncRNAs	ENSG00000055609	MLL3	152134922	152177968	0.98237028	0.818865062	0.522706571	No
ENSG00000234921	chr9	124031624	124032524	lncRNAs	ENSG00000136944	LMX1B	126614443	126696451	0.9819106	0.816561615	0.522562447	No	ENSG00000106689
ENSG00000233639	chr2	104656135	104722966	lncRNAs	ENSG00000170485	NPAS2	100820139	100996829	0.980736721	0.805039494	0.519072439	No
ENSG00000258017	chr12	49127782	49128879	lncRNAs	ENSG00000167552	TUBA1A	49184795	49189080	0.980463216	0.800671254	0.518334121	No	ENSG00000123416
ENSG00000242808	chr3	180989762	181117494	lncRNAs	ENSG00000177565	TBL1XR1	177019340	177041181	0.979046476	0.796001499	0.516493602	No
ENSG00000224076	chr2	161422659	161423135	lncRNAs	ENSG00000144290	SLC4A10	161424332	161771035	0.979027939	0.794969393	0.515996924	No	ENSG00000136535, ENSG00000251621
ENSG00000257045	chr2	199325310	199329362	lncRNAs	ENSG00000119042	SATB2	199269500	199465108	0.978394794	0.792045113	0.515478451	Yes	ENSG00000119042
ENSG00000238258	chr10	33211277	33213804	lncRNAs	ENSG00000095787	WAC	28532493	28623112	0.977835292	0.790336209	0.515113411	No
ENSG00000254911	chr11	93721513	93721865	lncRNAs	ENSG00000149972	CNTN5	99020949	100358885	0.976131563	0.787602031	0.514735267	No	ENSG00000199675, ENSG00000201199
ENSG00000234961	chr10	17233325	17234833	lncRNAs	ENSG00000165995	CACNB2	18140677	18543557	0.976096942	0.78643571	0.514616236	No	ENSG00000026025
ENSG00000236341	chr1	56963886	56996757	lncRNAs	ENSG00000157184	CPT2	53196792	53214178	0.97529425	0.783087604	0.514413741	No	ENSG00000173406
ENSG00000176840	chr19	4769031	4772537	lncRNAs	ENSG00000127663	KDM4B	4969113	5153595	0.975208897	0.781230262	0.514370433	No
ENSG00000256633	chr11	72584572	72587979	lncRNAs	ENSG00000172893	DHCR7	71428193	71439065	0.973154326	0.775624787	0.513976433	No
ENSG00000235426	chr10	79382328	79409274	lncRNAs	ENSG00000156113	KCNMA1	76869601	77403984	0.971938193	0.768861902	0.513195839	No	ENSG00000165424
ENSG00000233508	chr20	43189998	43202583	lncRNAs	ENSG00000196839	ADA	44619522	44626491	0.9715629	0.75701782	0.512331654	No
ENSG00000237341	chrX	49198966	49202454	lncRNAs	ENSG00000102103	PQBP1	48890197	48903105	0.971437795	0.753999086	0.512207391	No
ENSG00000233705	chr7	107650260	107661858	lncRNAs	ENSG00000091136	LAMB1	107923799	107929977	0.968826092	0.742854968	0.511357769	No
ENSG00000248694	chr4	182772565	182773931	lncRNAs	ENSG00000151623	NR3C2	148078762	148444698	0.96662395	0.734757733	0.509424299	No
ENSG00000250555	chr5	88692651	88692859	lncRNAs	ENSG00000081189	MEF2C	88717117	88883464	0.965924221	0.734065841	0.508889253	No
ENSG00000232229	chr10	89829483	89830695	lncRNAs	ENSG00000171862	PTEN	87863625	87971930	0.964943349	0.73044814	0.508741786	No
ENSG00000250377	chr5	88691757	88694898	lncRNAs	ENSG00000081189	MEF2C	88717117	88883464	0.964366733	0.726816077	0.508554513	No
ENSG00000237949	chr10	58999482	59066396	lncRNAs	ENSG00000151150	ANK3	60026298	60389875	0.960605232	0.713167265	0.507752607	No	ENSG00000113578
ENSG00000238057	chr2	144517978	144521111	lncRNAs	ENSG00000204406	MBD5	148021011	148458497	0.960252582	0.709495358	0.507671382	No
ENSG00000258232	chr12	49265156	49273306	lncRNAs	ENSG00000167552	TUBA1A	49184795	49189080	0.960048599	0.708976452	0.507519684	No
ENSG00000236886	chr2	216694464	216993999	lncRNAs	ENSG00000127831	VIL1	218419121	218428255	0.959232537	0.707294565	0.507139787	No
ENSG00000228204	chr7	50866747	51021052	lncRNAs	ENSG00000158321	AUTS2	69598296	70792867	0.958482703	0.707274136	0.506995067	No	ENSG00000106078
ENSG00000245526	chr5	88507546	88684808	lncRNAs	ENSG00000081189	MEF2C	88717117	88883464	0.958455849	0.704779932	0.506771711	No
ENSG00000234286	chr7	23680195	23680786	lncRNAs	ENSG00000136244	IL6	22725884	22732002	0.95791768	0.703831891	0.506729353	No
ENSG00000248540	chr15	74125915	74128838	lncRNAs	ENSG00000136425	CIB2	78104606	78131445	0.957709508	0.700736646	0.506478529	No
ENSG00000227945	chr6	128027886	128085248	lncRNAs	ENSG00000135541	AHI1	135283532	135497740	0.956232434	0.700212519	0.506123781	No
ENSG00000254422	chr11	102229851	102230922	lncRNAs	ENSG00000137672	TRPC6	101451564	101584007	0.954360974	0.696127569	0.504521507	No	ENSG00000137693
ENSG00000230432	chr2	219299002	219304130	lncRNAs	ENSG00000127831	VIL1	218419121	218428255	0.953725147	0.694307445	0.504119664	No
ENSG00000232044	chr2	5932543	5974234	lncRNAs	ENSG00000151693	ASAP2	9206765	9405683	0.952377704	0.692924061	0.503968448	No
ENSG00000233893	chr6	158817979	158822252	lncRNAs	ENSG00000049618	ARID1B	156776020	157210779	0.952282858	0.691741894	0.503798489	No
ENSG00000255198	chr16	1964959	1965509	lncRNAs	ENSG00000103197	TSC2	2047967	2065258	0.951246685	0.686727397	0.503109371	No
ENSG00000258663	chr14	100834432	100861026	lncRNAs	ENSG00000197102	DYNC1H1	101964573	102011733	0.950903715	0.683883813	0.503060264	No
ENSG00000234661	chr3	363370	385795	lncRNAs	ENSG00000134115	CNTN6	1092658	1403442	0.949951449	0.682541406	0.503002009	No
ENSG00000223768	chr21	45288050	45297806	lncRNAs	ENSG00000160305	DIP2A	46458891	46570015	0.949181605	0.679429774	0.502721521	No
ENSG00000218537	chr22	23894426	23898930	lncRNAs	ENSG00000128271	ADORA2A	24417879	24433192	0.946257537	0.672267403	0.50171397	No	ENSG00000240972
ENSG00000258525	chr14	30876179	30889808	lncRNAs	ENSG00000176165	FOXG1	28760330	28765747	0.945778493	0.670753753	0.501103088	No	ENSG00000100473
ENSG00000255252	chr11	32097143	32105091	lncRNAs	ENSG00000109911	ELP4	31509755	31707405	0.943231857	0.659409482	0.499688263	No
ENSG00000257647	chr15	25027736	25032047	lncRNAs	ENSG00000114062	UBE3A	25333728	25346031	0.942997626	0.656057161	0.499665059	No
ENSG00000248285	chr5	63957893	63981043	lncRNAs	ENSG00000145703	IQGAP2	76403285	76708132	0.941479019	0.652766429	0.499178954	No
ENSG00000254741	chr8	143579636	143580670	lncRNAs	ENSG00000160959	LRRC14	144517992	144520811	0.940390277	0.650400448	0.498713756	No
ENSG00000251562	chr11	65497688	65506431	lncRNAs	ENSG00000110076	NRXN2	64606174	64623996	0.939317518	0.64333237	0.49709992	No
ENSG00000225924	chr6	149243299	149257551	lncRNAs	ENSG00000164506	STXBP5	147204425	147293385	0.9371966	0.638072759	0.496183846	No	ENSG00000228408
ENSG00000228408	chr6	149217926	149221287	lncRNAs	ENSG00000164506	STXBP5	147204425	147293385	0.936853207	0.636133963	0.495929745	No	ENSG00000225924
ENSG00000258752	chr14	89349377	89366081	lncRNAs	ENSG00000133958	UNC79	93333219	93707272	0.935920606	0.63591843	0.495782318	No
ENSG00000259007	chr14	51967003	51969800	lncRNAs	ENSG00000139915	MDGA2	46840092	47675605	0.935241641	0.631120342	0.494989305	No	ENSG00000186469
ENSG00000229953	chr1	156646507	156661424	lncRNAs	ENSG00000198400	NTRK1	156815640	156873890	0.934084212	0.626274374	0.49304455	No	ENSG00000132692
ENSG00000237187	chr5	93360779	93580779	lncRNAs	ENSG00000081189	MEF2C	88717117	88883464	0.933731814	0.626090877	0.492975502	No
ENSG00000205562	chr14	85518871	85530078	lncRNAs	ENSG00000021645	NRXN3	78170373	79862033	0.927249975	0.61041234	0.489390101	No	ENSG00000258945
ENSG00000233144	chr10	73381433	73383496	lncRNAs	ENSG00000156110	ADK	74151202	74708699	0.927032693	0.610194426	0.489267388	No	ENSG00000138279
ENSG00000254102	chr8	64574306	64577263	lncRNAs	ENSG00000171316	CHD7	60678740	60868028	0.926875987	0.608843338	0.489095351	No
ENSG00000231903	chr2	202178660	202179391	lncRNAs	ENSG00000116117	PARD3B	204545475	205620162	0.921802049	0.594449992	0.485735324	No
ENSG00000254418	chr11	14262846	14273691	lncRNAs	ENSG00000110328	GALNTL4	11270877	11622005	0.921671756	0.59393981	0.48563449	No
ENSG00000250320	chr5	84382424	84399924	lncRNAs	ENSG00000081189	MEF2C	88717117	88883464	0.921566845	0.593194228	0.48561056	No
ENSG00000253645	chr8	38970360	38973011	lncRNAs	ENSG00000157168	NRG1	31639222	32764405	0.921400897	0.592105368	0.485459295	No	ENSG00000169499
ENSG00000224505	chr17	45150400	45161510	lncRNAs	ENSG00000259207	ITGB3	47253846	47311816	0.919717351	0.590531859	0.484711007	No
ENSG00000257002	chr11	62909546	62918361	lncRNAs	ENSG00000110076	NRXN2	64606174	64623996	0.919522727	0.590440764	0.484655462	No	ENSG00000168539
ENSG00000223701	chr6	149884431	149919506	lncRNAs	ENSG00000131018	SYNE1	152121684	152637399	0.919343732	0.59018735	0.484533139	No
ENSG00000235978	chr3	4814294	4856755	lncRNAs	ENSG00000144619	CNTN4	2098813	2745687	0.918098842	0.588663144	0.484462712	No	ENSG00000150995
ENSG00000176912	chr18	623743	626492	lncRNAs	ENSG00000170579	DLGAP1	3496032	3845359	0.917461048	0.58853633	0.484397116	No
ENSG00000238018	chr2	54661011	54662792	lncRNAs	ENSG00000179915	NRXN1	49918503	51032132	0.916932519	0.58837017	0.484248027	No
ENSG00000249835	chr5	83531352	83562314	lncRNAs	ENSG00000081189	MEF2C	88717117	88883464	0.915674744	0.58682857	0.483934233	No	ENSG00000038427
ENSG00000203930	chrX	140709562	140775905	lncRNAs	ENSG00000129675	ARHGEF6	136665547	136767343	0.915588169	0.585997762	0.483874414	No
ENSG00000233875	chr1	154579065	154579663	lncRNAs	ENSG00000160716	CHRNB2	154567778	154580013	0.915138034	0.585516479	0.483172802	Yes
ENSG00000230910	chr6	68627879	68634890	lncRNAs	ENSG00000079841	RIMS1	71886703	72264004	0.914518063	0.581100461	0.482916004	No
ENSG00000248441	chr15	95186634	95327040	lncRNAs	ENSG00000173575	CHD2	92900189	93022162	0.914139247	0.577275716	0.482635234	No
ENSG00000258945	chr14	85528599	85529386	lncRNAs	ENSG00000021645	NRXN3	78170373	79862033	0.913051072	0.573705097	0.482202367	No	ENSG00000205562
ENSG00000224713	chr12	57612118	57618065	lncRNAs	ENSG00000135439	AGAP2	57723761	57742157	0.91301335	0.573448851	0.482180696	No	ENSG00000240771
ENSG00000228824	chr13	87427214	87460969	lncRNAs	ENSG00000165300	SLITRK5	87672615	87696272	0.912443553	0.570124127	0.481679806	No
ENSG00000224318	chr3	109707	196721	lncRNAs	ENSG00000134115	CNTN6	1092658	1403442	0.910368148	0.569585934	0.480959492	No
ENSG00000204850	chr19	46494508	46496502	lncRNAs	ENSG00000130749	ZC3H4	47064187	47113776	0.909264805	0.569081786	0.480837177	No
ENSG00000254548	chr8	143718246	143718891	lncRNAs	ENSG00000160959	LRRC14	144517992	144520811	0.909238025	0.568715438	0.48083564	No
ENSG00000247993	chr5	73446357	73446984	lncRNAs	ENSG00000145703	IQGAP2	76403285	76708132	0.909108051	0.568307626	0.480808847	No
ENSG00000259001	chr14	20343048	20343685	lncRNAs	ENSG00000100888	CHD8	21385194	21437245	0.90905088	0.567741283	0.480507385	No	ENSG00000252678
ENSG00000259018	chr14	23356406	23357003	lncRNAs	ENSG00000100888	CHD8	21385194	21437245	0.908524067	0.567661088	0.48047922	No
ENSG00000251675	chr5	80128361	80143883	lncRNAs	ENSG00000145703	IQGAP2	76403285	76708132	0.908221326	0.566393264	0.480393031	No
ENSG00000255618	chr12	118773031	118774578	lncRNAs	ENSG00000135127	CCDC64	119989869	120094494	0.907712584	0.565037621	0.47990704	No
ENSG00000256306	chr12	13526854	13530875	lncRNAs	ENSG00000111276	CDKN1B	12715058	12721204	0.907464003	0.564070866	0.479879242	No
ENSG00000225206	chr1	97933474	98046147	lncRNAs	ENSG00000162631	NTNG1	107140007	107481828	0.906873507	0.562556361	0.479576402	No
ENSG00000251660	chr7	30157531	30159534	lncRNAs	ENSG00000136244	IL6	22725884	22732002	0.9062376	0.561699497	0.478919834	No	ENSG00000180354
ENSG00000254497	chr11	45253884	45254583	lncRNAs	ENSG00000135387	CAPRIN1	34051731	34102610	0.906026036	0.56031037	0.478877336	No
ENSG00000255082	chr11	88504576	88524054	lncRNAs	ENSG00000149972	CNTN5	99020949	100358885	0.904198757	0.558457721	0.478320595	No	ENSG00000168959
ENSG00000186960	chr14	28771676	28792275	lncRNAs	ENSG00000176165	FOXG1	28760330	28765747	0.903726201	0.557616003	0.478098693	No
ENSG00000227741	chr1	160202199	160208869	lncRNAs	ENSG00000177807	KCNJ10	159998651	160070136	0.903084117	0.555824413	0.477604843	No
ENSG00000254762	chr11	66267635	66268129	lncRNAs	ENSG00000254986	DPP3	66480013	66509550	0.902978898	0.555605004	0.477463293	No
ENSG00000254528	chr11	117833719	117837792	lncRNAs	ENSG00000235718	MFRP	119338942	119346705	0.902957428	0.555273359	0.477375102	No
ENSG00000226070	chr6	40358744	40369474	lncRNAs	ENSG00000124767	GLO1	38675925	38703145	0.902309269	0.554463218	0.476782426	No
ENSG00000227407	chr19	54430654	54434698	lncRNAs	ENSG00000105379	ETFB	51345169	51357106	0.902226405	0.553258126	0.476745029	No	ENSG00000167614
ENSG00000225670	chr1	159194325	159202512	lncRNAs	ENSG00000163564	PYHIN1	158930796	158939120	0.900609794	0.550088237	0.476211786	No	ENSG00000162706
ENSG00000224924	chr21	20651450	20727326	lncRNAs	ENSG00000142192	APP	25880550	26170747	0.900315554	0.54852524	0.476028097	No	ENSG00000108381, ENSG00000164124, ENSG00000197430
ENSG00000255737	chr12	57726271	57728356	lncRNAs	ENSG00000135439	AGAP2	57723761	57742157	0.899781585	0.546686282	0.475675709	Yes	ENSG00000135439
ENSG00000228835	chr18	32769795	32774413	lncRNAs	ENSG00000141431	ASXL3	33578219	33751195	0.899549887	0.546309884	0.47547487	No
ENSG00000225216	chr2	205756469	205763953	lncRNAs	ENSG00000118257	NRP2	205681990	205701557	0.899029085	0.54612475	0.475349428	No
ENSG00000256185	chr12	26335864	26336950	lncRNAs	ENSG00000133703	KRAS	25205246	25250929	0.898707096	0.545940226	0.475276542	No
ENSG00000231754	chr6	21521678	21523783	lncRNAs	ENSG00000112294	ALDH5A1	24494867	24533757	0.897331779	0.542900281	0.474739696	No
ENSG00000258424	chr14	90402523	90405235	lncRNAs	ENSG00000133958	UNC79	93333219	93707272	0.894717553	0.540900766	0.473869519	No
ENSG00000258554	chr12	55966838	55967474	lncRNAs	ENSG00000123384	LRP1	57128483	57213361	0.894436485	0.540156205	0.473736052	No	ENSG00000123374
ENSG00000227053	chr7	101014320	101017608	lncRNAs	ENSG00000106366	SERPINE1	101127089	101139266	0.893268901	0.539413244	0.473412281	No
ENSG00000227091	chr1	110165948	110168851	lncRNAs	ENSG00000134184	GSTM1	109687814	109709039	0.889354315	0.532523244	0.472474097	No
ENSG00000224243	chr13	112056845	112100368	lncRNAs	ENSG00000041515	MYO16	108596152	109207997	0.888999474	0.532377778	0.472448173	No
ENSG00000240211	chr7	100436204	100438504	lncRNAs	ENSG00000106333	PCOLCE	100602363	100608175	0.887418739	0.532264442	0.472345167	No
ENSG00000225978	chr20	63102205	63104386	lncRNAs	ENSG00000101204	CHRNA4	63343223	63361349	0.886629065	0.530432284	0.472293833	No
ENSG00000234497	chr1	74577430	74626098	lncRNAs	ENSG00000116745	RPE65	68428822	68449954	0.885592983	0.530286739	0.472279339	No
ENSG00000255438	chr20	47677901	47686297	lncRNAs	ENSG00000124126	PREX1	48624252	48657127	0.883712343	0.527265181	0.471779536	No
ENSG00000259460	chr15	37099339	37100173	lncRNAs	ENSG00000175344	CHRNA7	31923438	32159643	0.883390035	0.526749362	0.47170132	No
ENSG00000259172	chr15	101295419	101305737	lncRNAs	ENSG00000173575	CHD2	92900189	93022162	0.883180557	0.526512864	0.471602328	No	ENSG00000140479
ENSG00000255839	chr12	123707602	123708386	lncRNAs	ENSG00000197653	DNAH10	123762188	123936206	0.882342907	0.526087302	0.471541501	No
ENSG00000223478	chr9	128724445	128733194	lncRNAs	ENSG00000167114	SLC27A4	128340527	128361470	0.881346343	0.525980731	0.471491376	No
ENSG00000245532	chr11	65422774	65426457	lncRNAs	ENSG00000110076	NRXN2	64606174	64623996	0.879280015	0.524516981	0.471204964	No
ENSG00000234456	chr7	79452877	79459637	lncRNAs	ENSG00000158321	AUTS2	69598296	70792867	0.878824532	0.524371283	0.47112228	No
ENSG00000130600	chr11	1995176	1996191	lncRNAs	ENSG00000167244	IGF2	2129112	2137290	0.877135144	0.520637285	0.470730072	No
ENSG00000231133	chr20	63090806	63092735	lncRNAs	ENSG00000101204	CHRNA4	63343223	63361349	0.875300477	0.519600789	0.470347396	No
ENSG00000228109	chr3	196999460	197004736	lncRNAs	ENSG00000180370	PAK2	196739857	196832647	0.872157489	0.518515988	0.47013784	No
ENSG00000257935	chr12	113472003	113480624	lncRNAs	ENSG00000179295	PTPN11	112418351	112419081	0.871050357	0.51621991	0.469672438	No
ENSG00000227220	chr6	131950946	132077393	lncRNAs	ENSG00000135541	AHI1	135283532	135497740	0.867489596	0.515360579	0.469178339	No
ENSG00000254236	chr8	103020187	103021428	lncRNAs	ENSG00000104517	UBR5	102252273	102412700	0.866428537	0.515200469	0.469058439	No
ENSG00000241357	chr7	100435257	100436510	lncRNAs	ENSG00000106333	PCOLCE	100602363	100608175	0.866309617	0.515086734	0.469051084	No
ENSG00000242396	chr1	54886875	54888001	lncRNAs	ENSG00000157184	CPT2	53196792	53214178	0.865660391	0.514828712	0.468751194	No
ENSG00000258672	chr14	99691445	99693648	lncRNAs	ENSG00000197102	DYNC1H1	101964573	102011733	0.865151046	0.513095939	0.468660145	No	ENSG00000036530
ENSG00000257434	chr12	75020969	75041272	lncRNAs	ENSG00000111537	IFNG	68154768	68159740	0.864940283	0.512842825	0.468590958	No	ENSG00000166006
ENSG00000229847	chr10	117473215	117477173	lncRNAs	ENSG00000148737	TCF7L2	112950247	113167678	0.864836463	0.512302257	0.46830828	No	ENSG00000258114
ENSG00000258876	chr14	75970924	75971587	lncRNAs	ENSG00000119715	ESRRB	76310712	76498475	0.864164338	0.511937718	0.468200182	No
ENSG00000226137	chr17	81029130	81034573	lncRNAs	ENSG00000157637	SLC38A10	81244811	81295307	0.86286165	0.509990654	0.467947605	No
ENSG00000234775	chr1	203115468	203128367	lncRNAs	ENSG00000117139	KDM5B	202724495	202809470	0.862048868	0.509946868	0.467912465	No
ENSG00000225472	chr9	14317073	14358490	lncRNAs	ENSG00000107077	KDM4C	6720863	7077263	0.861550974	0.509429871	0.467682113	No
ENSG00000254531	chr4	101347780	101348883	lncRNAs	ENSG00000070190	DAPP1	99816827	99870190	0.861078484	0.50937226	0.467615333	No
ENSG00000242861	chr1	225840883	225846522	lncRNAs	ENSG00000116141	MARK1	220528183	220664456	0.86083761	0.508793894	0.467564864	No
ENSG00000245864	chr5	88676033	88779088	lncRNAs	ENSG00000081189	MEF2C	88717117	88883464	0.86056676	0.508747481	0.467453853	Yes
ENSG00000232295	chr6	71221457	71284932	lncRNAs	ENSG00000079841	RIMS1	71886703	72264004	0.86017815	0.508599506	0.467451951	No
ENSG00000255723	chr4	87317170	87345210	lncRNAs	ENSG00000152583	SPARCL1	87473335	87529504	0.859602157	0.507044738	0.467148241	No
ENSG00000255402	chr8	109973943	109974781	lncRNAs	ENSG00000104517	UBR5	102252273	102412700	0.858721544	0.505291182	0.467056693	No
ENSG00000244137	chr1	230710698	230795492	lncRNAs	ENSG00000162946	DISC1	231626815	231724074	0.858532802	0.505094475	0.46703957	No
ENSG00000227227	chr2	186641339	186695287	lncRNAs	ENSG00000170396	ZNF804A	184598529	184939492	0.855989184	0.503633405	0.465862012	No
ENSG00000259357	chr1	150965245	150965963	lncRNAs	ENSG00000143442	POGZ	151402724	151442204	0.854988705	0.50212254	0.465534089	No
ENSG00000227495	chr17	5019214	5020093	lncRNAs	ENSG00000083454	P2RX5	3672199	3696096	0.854499514	0.501965289	0.465519015	No	ENSG00000129250, ENSG00000184481
ENSG00000253851	chr8	103228425	103229314	lncRNAs	ENSG00000104517	UBR5	102252273	102412700	0.852433416	0.499734764	0.465342476	No	ENSG00000164929
ENSG00000233901	chr9	129332300	129347464	lncRNAs	ENSG00000167114	SLC27A4	128340527	128361470	0.850926017	0.499062869	0.465042065	No
ENSG00000228804	chr3	187702313	187733849	lncRNAs	ENSG00000127249	ATP13A4	193398967	193554895	0.850224952	0.497983247	0.464910324	No
ENSG00000245112	chr4	143513472	143514635	lncRNAs	ENSG00000164134	NAA15	139301505	139391384	0.850210675	0.497808454	0.46489529	No
ENSG00000243799	chr3	179875376	179881609	lncRNAs	ENSG00000177565	TBL1XR1	177019340	177041181	0.850065741	0.49683926	0.464605342	No
ENSG00000237786	chr6	13486294	13486852	lncRNAs	ENSG00000008083	JARID2	15246069	15522042	0.849767127	0.496708234	0.46449024	No
ENSG00000253948	chr8	98958277	99012999	lncRNAs	ENSG00000169439	SDC2	96493813	96537343	0.84865095	0.495987446	0.464369704	No
ENSG00000249509	chr4	112515385	112518236	lncRNAs	ENSG00000145362	ANK2	112818032	113383725	0.848326311	0.495902579	0.464193771	No	ENSG00000178403
ENSG00000256013	chr16	10529440	10532082	lncRNAs	ENSG00000183454	GRIN2A	9753404	10182754	0.848143461	0.49585118	0.464130548	No
ENSG00000256364	chr12	120697124	120699501	lncRNAs	ENSG00000135127	CCDC64	119989869	120094494	0.84805519	0.495583833	0.463959129	No
ENSG00000227028	chr2	39786453	40251747	lncRNAs	ENSG00000170577	SIX2	45005182	45009452	0.847925883	0.495253475	0.463908016	No
ENSG00000257808	chr12	53159586	53161000	lncRNAs	ENSG00000196876	SCN8A	51590266	51662820	0.845137208	0.493213243	0.463595939	No
ENSG00000232065	chr3	196631498	196632587	lncRNAs	ENSG00000180370	PAK2	196739857	196832647	0.844889171	0.49217758	0.463568958	No
ENSG00000229520	chr13	112106095	112106882	lncRNAs	ENSG00000041515	MYO16	108596152	109207997	0.844458952	0.491912245	0.463427516	No
ENSG00000232656	chr10	1022630	1044207	lncRNAs	ENSG00000015171	ZMYND11	134465	237651	0.844397374	0.491251467	0.46322467	No
ENSG00000232358	chr20	50999370	51010019	lncRNAs	ENSG00000101126	ADNP	50888916	50905558	0.844380434	0.490445921	0.463146373	No	ENSG00000026559
ENSG00000235934	chr2	170814686	170817191	lncRNAs	ENSG00000128683	GAD1	170813213	170829585	0.842883359	0.489514881	0.462963663	Yes
ENSG00000232220	chr19	53874626	53876049	lncRNAs	ENSG00000105379	ETFB	51345169	51357106	0.842449864	0.489415511	0.462908529	No
ENSG00000218510	chr1	22024558	22031223	lncRNAs	ENSG00000133216	EPHB2	22710839	22891265	0.842380804	0.489208059	0.462773525	No
ENSG00000226733	chr6	50093389	50099283	lncRNAs	ENSG00000137269	LRRC1	53794497	53905362	0.841859917	0.488917192	0.462736369	No
ENSG00000232767	chr10	116670034	116672635	lncRNAs	ENSG00000148737	TCF7L2	112950247	113167678	0.840061184	0.488362325	0.462713277	No	ENSG00000165868
ENSG00000236502	chr2	44940154	44941873	lncRNAs	ENSG00000170577	SIX2	45005182	45009452	0.839256509	0.488298202	0.462712849	No
ENSG00000243888	chr9	69428248	69428721	lncRNAs	ENSG00000135046	ANXA1	73151865	73159879	0.839204213	0.488039231	0.462397795	No
ENSG00000227218	chr9	127934503	127940855	lncRNAs	ENSG00000167114	SLC27A4	128340527	128361470	0.838902398	0.487723725	0.462387367	No
ENSG00000255301	chr11	57476493	57477534	lncRNAs	ENSG00000110076	NRXN2	64606174	64623996	0.83845462	0.486736532	0.462228097	No	ENSG00000186907
ENSG00000255750	chr12	26229548	26271822	lncRNAs	ENSG00000133703	KRAS	25205246	25250929	0.83737472	0.48634099	0.46212883	No
ENSG00000230223	chr13	70107213	70139429	lncRNAs	ENSG00000184226	PCDH9	66302834	67230336	0.836983907	0.486206929	0.461788306	No	ENSG00000150361
ENSG00000258761	chr15	92162798	92172436	lncRNAs	ENSG00000140557	ST8SIA2	92393881	92468728	0.835023206	0.485084603	0.461419928	No
ENSG00000240889	chr7	140695336	140697077	lncRNAs	ENSG00000157764	BRAF	140719327	140924810	0.835022046	0.484634172	0.461285782	No
ENSG00000214548	chr14	100779410	100829185	lncRNAs	ENSG00000197102	DYNC1H1	101964573	102011733	0.834866734	0.484567173	0.461165086	No
ENSG00000244513	chr3	69013941	69048888	lncRNAs	ENSG00000114861	FOXP1	70952817	71583993	0.834553909	0.484378431	0.461083087	No
ENSG00000241202	chr3	147386967	147387453	lncRNAs	ENSG00000181744	C3orf58	143971798	143992359	0.834252194	0.484286443	0.460947998	No	ENSG00000174963
ENSG00000249786	chr3	15436171	15440566	lncRNAs	ENSG00000131374	TBC1D5	17157162	17740907	0.833096982	0.484148623	0.460897235	No
ENSG00000247828	chr5	88268891	88436672	lncRNAs	ENSG00000081189	MEF2C	88717117	88883464	0.832639359	0.483996782	0.460728973	No
ENSG00000228318	chr21	41441056	41445708	lncRNAs	ENSG00000171587	DSCAM	40010999	40847158	0.832415911	0.483803224	0.460626367	No	ENSG00000157601
ENSG00000250846	chr4	65669961	65693386	lncRNAs	ENSG00000174799	CEP135	55948871	55960925	0.832328931	0.483418133	0.460549131	No
ENSG00000256152	chr12	122865335	122867021	lncRNAs	ENSG00000139726	DENR	122752824	122770070	0.832031223	0.482834455	0.460199985	No	ENSG00000139722
ENSG00000236668	chr9	124006277	124009396	lncRNAs	ENSG00000136944	LMX1B	126614443	126696451	0.831012421	0.482615821	0.460130215	No
ENSG00000227751	chr1	17406760	17407382	lncRNAs	ENSG00000133216	EPHB2	22710839	22891265	0.830694564	0.482395163	0.459854283	No
ENSG00000235481	chr9	33775183	33801186	lncRNAs	ENSG00000196092	PAX5	36833269	37034268	0.828195296	0.481177508	0.459147832	No
ENSG00000258666	chr14	100333790	100354061	lncRNAs	ENSG00000197102	DYNC1H1	101964573	102011733	0.827446134	0.480348411	0.458478047	No
ENSG00000215386	chr21	15928296	16488329	lncRNAs	ENSG00000142192	APP	25880550	26170747	0.826942149	0.480033814	0.458440986	No
ENSG00000245322	chr4	99950006	99966393	lncRNAs	ENSG00000070190	DAPP1	99816827	99870190	0.824550719	0.47750632	0.457623177	No
ENSG00000250986	chr4	3758748	3763390	lncRNAs	ENSG00000109685	WHSC1	1871393	1982192	0.824515079	0.477322578	0.457594304	No
ENSG00000240758	chr7	128455937	128469197	lncRNAs	ENSG00000174697	LEP	128241278	128257629	0.824276703	0.477057822	0.45740245	No
ENSG00000177133	chr1	3059615	3062531	lncRNAs	ENSG00000177000	MTHFR	11785723	11805413	0.82399567	0.476529799	0.457191684	No
ENSG00000250742	chr12	54126082	54132857	lncRNAs	ENSG00000196876	SCN8A	51590266	51662820	0.823831497	0.476422544	0.457167032	No
ENSG00000225465	chr22	29436534	29478175	lncRNAs	ENSG00000128271	ADORA2A	24417879	24433192	0.823187004	0.475263205	0.456833949	No	ENSG00000128250
ENSG00000231437	chr1	111989770	111991123	lncRNAs	ENSG00000134184	GSTM1	109687814	109709039	0.822854669	0.47394511	0.456784196	No
ENSG00000235314	chr7	44039171	44041103	lncRNAs	ENSG00000136244	IL6	22725884	22732002	0.822556173	0.473621908	0.456727665	No
ENSG00000259605	chr19	45764785	45769053	lncRNAs	ENSG00000104936	DMPK	45769717	45782478	0.821931807	0.473433221	0.45662369	No	ENSG00000177045
ENSG00000254680	chr11	12261426	12263173	lncRNAs	ENSG00000110328	GALNTL4	11270877	11622005	0.821861884	0.473353893	0.456550634	No
ENSG00000231758	chr2	143629133	143641251	lncRNAs	ENSG00000204406	MBD5	148021011	148458497	0.821222245	0.47238739	0.456365034	No
ENSG00000255686	chr12	117453012	117456986	lncRNAs	ENSG00000123066	MED13L	115953872	116277719	0.820743369	0.472267073	0.45635586	No
ENSG00000226328	chr22	45133020	45163781	lncRNAs	ENSG00000239900	ADSL	40346500	40361313	0.820477529	0.471868439	0.456320641	No
ENSG00000257918	chr12	106714924	106733066	lncRNAs	ENSG00000074590	NUAK1	106063340	106140033	0.820320178	0.471221767	0.456121896	No
ENSG00000237149	chr10	75401519	75407941	lncRNAs	ENSG00000156110	ADK	74151202	74708699	0.820067487	0.470720542	0.456046539	No
ENSG00000257913	chr12	48998367	49019235	lncRNAs	ENSG00000167552	TUBA1A	49184795	49189080	0.819471359	0.47027709	0.455653017	No
ENSG00000236528	chr1	25859613	25863420	lncRNAs	ENSG00000133216	EPHB2	22710839	22891265	0.818584406	0.469693776	0.455299143	No
ENSG00000224795	chr11	131622451	131663576	lncRNAs	ENSG00000149571	KIRREL3	126423358	127000770	0.818477887	0.469198755	0.455270725	No
ENSG00000231453	chr2	174326027	174330643	lncRNAs	ENSG00000091428	RAPGEF4	172735274	172917837	0.818459757	0.468842787	0.45517742	No
ENSG00000232110	chr10	89283765	89292125	lncRNAs	ENSG00000171862	PTEN	87863625	87971930	0.818407109	0.468471824	0.455136724	No
ENSG00000235033	chr6	39881804	39888931	lncRNAs	ENSG00000124767	GLO1	38675925	38703145	0.818348964	0.468017205	0.455102742	No	ENSG00000146122
ENSG00000259115	chr14	70593314	70641204	lncRNAs	ENSG00000171723	GPHN	66507407	67181798	0.817497068	0.467846297	0.454914729	No
ENSG00000259038	chr14	68627166	68628445	lncRNAs	ENSG00000171723	GPHN	66507407	67181798	0.81742435	0.467447967	0.454741195	No
ENSG00000227409	chr1	35358822	35366077	lncRNAs	ENSG00000092847	AGO1	35869808	35920958	0.817283663	0.46730673	0.454697906	No
ENSG00000249042	chr5	80411231	80487939	lncRNAs	ENSG00000145703	IQGAP2	76403285	76708132	0.816003353	0.466481007	0.454411447	No
ENSG00000258908	chr14	20474789	20477089	lncRNAs	ENSG00000100888	CHD8	21385194	21437245	0.814498206	0.464957544	0.454108965	No	ENSG00000198805
ENSG00000234688	chr22	36703918	36721472	lncRNAs	ENSG00000213923	CSNK1E	38290691	38317433	0.813578023	0.464642844	0.453948115	No
ENSG00000255498	chr11	45905941	45906461	lncRNAs	ENSG00000135387	CAPRIN1	34051731	34102610	0.812274177	0.463183689	0.453562432	No
ENSG00000226890	chr16	1625628	1626160	lncRNAs	ENSG00000103197	TSC2	2047967	2065258	0.811167356	0.462916035	0.453419947	No
ENSG00000235597	chr2	104430130	104512758	lncRNAs	ENSG00000170485	NPAS2	100820139	100996829	0.809468477	0.461349421	0.453038326	No
ENSG00000231194	chr13	98435405	98435840	lncRNAs	ENSG00000183098	GPC6	93226807	94408020	0.80914704	0.460477205	0.452777881	No
ENSG00000236526	chr20	11909404	11918677	lncRNAs	ENSG00000125863	MKKS	10401009	10434222	0.80887045	0.459881599	0.452729892	No
ENSG00000226645	chr11	116773389	116774205	lncRNAs	ENSG00000182985	CADM1	115169218	115198440	0.808551387	0.459593014	0.45272093	No
ENSG00000258725	chr15	90966340	90988625	lncRNAs	ENSG00000140557	ST8SIA2	92393881	92468728	0.807190099	0.458606637	0.452246667	No	ENSG00000198901
ENSG00000236051	chr13	77026767	77077951	lncRNAs	ENSG00000165300	SLITRK5	87672615	87696272	0.806144184	0.457802422	0.451892858	No
ENSG00000259627	chr15	63070025	63071911	lncRNAs	ENSG00000157890	MEGF11	65895079	66253747	0.804831599	0.45769281	0.45166146	No
ENSG00000253982	chr8	1761054	1763269	lncRNAs	ENSG00000104728	ARHGEF10	1823926	1958641	0.804530764	0.457202087	0.451497052	No
ENSG00000232412	chrX	123959233	123961341	lncRNAs	ENSG00000125675	GRIA3	123184153	123204683	0.802597574	0.455671109	0.450851853	No
ENSG00000215039	chr12	6439001	6451517	lncRNAs	ENSG00000185652	NTF3	5432108	5495299	0.802571063	0.455649131	0.450733823	No
ENSG00000225177	chr6	138692548	138697288	lncRNAs	ENSG00000027697	IFNGR1	137197484	137219449	0.802093807	0.455383574	0.450623538	No
ENSG00000224043	chr2	134735464	134918670	lncRNAs	ENSG00000076003	MCM6	135839626	135876443	0.801216422	0.454977827	0.450572541	No
ENSG00000256603	chr11	113770393	113771691	lncRNAs	ENSG00000149295	DRD2	113409605	113475398	0.800891339	0.454951243	0.450541629	No
ENSG00000226009	chr10	101818800	101828885	lncRNAs	ENSG00000107816	LZTS2	100996618	101003818	0.800207153	0.454639846	0.45028486	No
ENSG00000226380	chr7	130876809	130913310	lncRNAs	ENSG00000106477	CEP41	130393771	130441016	0.800201004	0.454328791	0.450282479	No
ENSG00000249106	chr4	175790307	175812189	lncRNAs	ENSG00000151623	NR3C2	148078762	148444698	0.800086553	0.453854798	0.450277245	No
ENSG00000197291	chr17	42753914	42761103	lncRNAs	ENSG00000173801	JUP	41754604	41785155	0.79973319	0.453336314	0.450179178	No
ENSG00000254453	chr11	20043846	20049303	lncRNAs	ENSG00000166833	NAV2	19350724	20121598	0.798979047	0.45322553	0.449936132	Yes
ENSG00000259583	chr15	100892343	100919391	lncRNAs	ENSG00000173575	CHD2	92900189	93022162	0.798012618	0.452671936	0.449603069	No
ENSG00000233728	chr1	37799720	37800879	lncRNAs	ENSG00000188786	MTF1	37809574	37859592	0.797970239	0.452511698	0.449565241	No	ENSG00000185090
ENSG00000240666	chr3	155158370	155183285	lncRNAs	ENSG00000169359	SLC33A1	155821024	155854427	0.797017211	0.451541593	0.449247585	No
ENSG00000259385	chr15	48192191	48201684	lncRNAs	ENSG00000166147	FBN1	48408306	48645849	0.796037085	0.450964577	0.449151428	No	ENSG00000233932
ENSG00000227640	chr13	94703454	94803430	lncRNAs	ENSG00000183098	GPC6	93226807	94408020	0.795804657	0.450743756	0.449099686	No
ENSG00000253230	chr8	9899871	9903398	lncRNAs	ENSG00000147316	MCPH1	6406596	6446567	0.79570799	0.450482919	0.449089369	No
ENSG00000255351	chr11	11352426	11353307	lncRNAs	ENSG00000110328	GALNTL4	11270877	11622005	0.795680068	0.450308975	0.448947579	Yes	ENSG00000254598
ENSG00000239718	chr3	149086332	149102823	lncRNAs	ENSG00000181744	C3orf58	143971798	143992359	0.795462225	0.449986951	0.448852209	No
ENSG00000226686	chr19	37251885	37265532	lncRNAs	ENSG00000130402	ACTN4	38647649	38721878	0.794622013	0.449500224	0.448742943	No
ENSG00000249180	chr5	96741079	96742698	lncRNAs	ENSG00000081189	MEF2C	88717117	88883464	0.792983973	0.448281137	0.448348755	No
ENSG00000188242	chr5	466124	472876	lncRNAs	ENSG00000164362	TERT	1253147	1283010	0.79281228	0.447961534	0.44834137	No
ENSG00000241409	chr2	232760146	232767949	lncRNAs	ENSG00000204120	GIGYF2	232697299	232736214	0.792352633	0.447139392	0.448168198	No
ENSG00000227617	chr2	168771951	168784056	lncRNAs	ENSG00000081479	LRP2	169127109	169362534	0.792161612	0.446658192	0.448012481	No	ENSG00000172292
ENSG00000235058	chr3	50341106	50345697	lncRNAs	ENSG00000145020	AMT	49416775	49422753	0.791218602	0.446182728	0.447902747	No
ENSG00000244151	chr7	151074742	151076530	lncRNAs	ENSG00000055609	MLL3	152134922	152177968	0.790966639	0.446139708	0.447872397	No	ENSG00000164889
ENSG00000259327	chr15	52116574	52122131	lncRNAs	ENSG00000166477	LEO1	51938025	51971778	0.790524492	0.44495561	0.447714932	No
ENSG00000224699	chr1	110347116	110418362	lncRNAs	ENSG00000134184	GSTM1	109687814	109709039	0.789757085	0.44454448	0.447631249	No
ENSG00000228363	chr2	86562070	86617349	lncRNAs	ENSG00000115548	KDM3A	86440647	86451123	0.788303916	0.44313015	0.447357623	No
ENSG00000229891	chr22	42364390	42369284	lncRNAs	ENSG00000239900	ADSL	40346500	40361313	0.787951827	0.44307492	0.447286048	No
ENSG00000253633	chr8	102528740	102538668	lncRNAs	ENSG00000104517	UBR5	102252273	102412700	0.786457547	0.442680533	0.447009041	No
ENSG00000236358	chr1	234357006	234365828	lncRNAs	ENSG00000162946	DISC1	231626815	231724074	0.785899849	0.442309387	0.446830299	No	ENSG00000235605
ENSG00000229407	chr1	179816184	179817424	lncRNAs	ENSG00000198216	CACNA1E	181317690	181716129	0.785796036	0.441999434	0.44671398	No
ENSG00000258377	chr14	49620815	49623480	lncRNAs	ENSG00000139915	MDGA2	46840092	47675605	0.784928754	0.441299458	0.44636078	No	ENSG00000168282
ENSG00000250222	chr5	181191875	181194427	lncRNAs	ENSG00000165671	NSD1	177133025	177135426	0.784923792	0.440873315	0.446300097	No
ENSG00000231920	chr10	21174014	21175048	lncRNAs	ENSG00000165995	CACNB2	18140677	18543557	0.783867171	0.440768764	0.446194139	No
ENSG00000228843	chr9	35756712	35757940	lncRNAs	ENSG00000196092	PAX5	36833269	37034268	0.783755986	0.440621844	0.44616345	No
ENSG00000251260	chr4	84796614	84810403	lncRNAs	ENSG00000163625	WDFY3	84669610	84966391	0.782490386	0.440307287	0.445921401	Yes
ENSG00000254665	chr11	8693357	8696607	lncRNAs	ENSG00000166313	APBB1	6395124	6404691	0.78234255	0.440085514	0.445707664	No	ENSG00000166444
ENSG00000235078	chr2	3519275	3523197	lncRNAs	ENSG00000186487	MYT1L	1789113	2326210	0.781661368	0.439504561	0.44556006	No
ENSG00000232415	chr7	74059576	74062284	lncRNAs	ENSG00000158321	AUTS2	69598296	70792867	0.780957576	0.439492919	0.445506126	No
ENSG00000259595	chr15	44402685	44427144	lncRNAs	ENSG00000166734	CASC4	44288719	44415758	0.780346256	0.439228511	0.445395309	Yes
ENSG00000227354	chr13	79406293	79424022	lncRNAs	ENSG00000165300	SLITRK5	87672615	87696272	0.778731582	0.4390519	0.445190355	No
ENSG00000255539	chr11	70324871	70327209	lncRNAs	ENSG00000162105	SHANK2	70467856	70661818	0.77838741	0.439047547	0.445108983	No
ENSG00000235852	chr2	190880797	190882059	lncRNAs	ENSG00000115415	STAT1	190964358	190974935	0.777991647	0.438488769	0.445020128	No
ENSG00000258655	chr14	32074946	32076793	lncRNAs	ENSG00000176165	FOXG1	28760330	28765747	0.777635292	0.438252078	0.444856742	No
ENSG00000240207	chr3	158732263	158737062	lncRNAs	ENSG00000169359	SLC33A1	155821024	155854427	0.777568803	0.438180066	0.444793044	No
ENSG00000234336	chr7	28180322	28243903	lncRNAs	ENSG00000136244	IL6	22725884	22732002	0.7773	0.437999296	0.444775944	No
ENSG00000259153	chr14	70809841	70815403	lncRNAs	ENSG00000171723	GPHN	66507407	67181798	0.77723539	0.437781437	0.444561413	No
ENSG00000227279	chr18	27954519	27963687	lncRNAs	ENSG00000141431	ASXL3	33578219	33751195	0.776646657	0.437332946	0.444477208	No
ENSG00000247675	chr11	46846412	46873513	lncRNAs	ENSG00000135387	CAPRIN1	34051731	34102610	0.776470092	0.43710254	0.444421726	No	ENSG00000134569
ENSG00000233351	chr6	129479615	129481410	lncRNAs	ENSG00000135541	AHI1	135283532	135497740	0.776386332	0.436979019	0.444413601	No
ENSG00000259352	chr15	45073492	45074048	lncRNAs	ENSG00000166734	CASC4	44288719	44415758	0.776163663	0.436858968	0.444388221	No
ENSG00000258842	chr14	62069518	62081154	lncRNAs	ENSG00000171723	GPHN	66507407	67181798	0.776079917	0.436752838	0.444312202	No
ENSG00000254307	chr8	94791643	94792963	lncRNAs	ENSG00000169439	SDC2	96493813	96537343	0.776011937	0.436711217	0.444302862	No
ENSG00000231858	chr2	191021526	191032314	lncRNAs	ENSG00000115415	STAT1	190964358	190974935	0.773069637	0.435419449	0.443794442	No	ENSG00000138378
ENSG00000239775	chr7	44064908	44066079	lncRNAs	ENSG00000136244	IL6	22725884	22732002	0.772684661	0.435298199	0.44378341	No	ENSG00000164708
ENSG00000256569	chr12	120721507	120723639	lncRNAs	ENSG00000135127	CCDC64	119989869	120094494	0.772270413	0.434557339	0.44373646	No
ENSG00000258903	chr14	62103122	62116948	lncRNAs	ENSG00000171723	GPHN	66507407	67181798	0.771998476	0.434523848	0.443620713	No
ENSG00000236472	chr17	50135586	50146176	lncRNAs	ENSG00000121073	SLC35B1	49700934	49707951	0.770519192	0.433744643	0.443468596	No
ENSG00000249679	chr4	185471461	185505038	lncRNAs	ENSG00000151623	NR3C2	148078762	148444698	0.770114841	0.433689095	0.443456722	No
ENSG00000254855	chr11	66264777	66265666	lncRNAs	ENSG00000254986	DPP3	66480013	66509550	0.769023921	0.433259563	0.443237657	No
ENSG00000236618	chr17	1516931	1518096	lncRNAs	ENSG00000108953	YWHAE	1344275	1400222	0.767147372	0.432271631	0.443041901	No
ENSG00000231851	chr2	105092368	105102968	lncRNAs	ENSG00000170485	NPAS2	100820139	100996829	0.766027678	0.431769836	0.442756029	No
ENSG00000229047	chr21	14961309	14964233	lncRNAs	ENSG00000142192	APP	25880550	26170747	0.765892521	0.431767824	0.44274511	No
ENSG00000254254	chr8	56445807	56552067	lncRNAs	ENSG00000104388	RAB2A	60516936	60620988	0.765789474	0.431632798	0.442744248	No
ENSG00000248256	chr4	48852008	48860203	lncRNAs	ENSG00000163288	GABRB1	46993723	47161460	0.765333612	0.43147362	0.442719021	No
ENSG00000225792	chr7	26369310	26371764	lncRNAs	ENSG00000136244	IL6	22725884	22732002	0.764226665	0.431072808	0.442644519	No
ENSG00000258114	chr10	117425194	117490419	lncRNAs	ENSG00000148737	TCF7L2	112950247	113167678	0.763860933	0.431064404	0.442565099	No	ENSG00000229847
ENSG00000257096	chr14	21521083	21522660	lncRNAs	ENSG00000100888	CHD8	21385194	21437245	0.763087568	0.430964766	0.442461349	No
ENSG00000249307	chr4	78939485	79012902	lncRNAs	ENSG00000163625	WDFY3	84669610	84966391	0.761784763	0.430282288	0.442098129	No
ENSG00000256982	chr16	89046172	89052965	lncRNAs	ENSG00000167522	ANKRD11	89267630	89490320	0.761594446	0.430197136	0.442046992	No
ENSG00000204261	chr6	32844078	32846213	lncRNAs	ENSG00000196126	HLA-DRB1	32578769	32589848	0.761280553	0.429845972	0.441991881	No	ENSG00000168394, ENSG00000204264
ENSG00000254501	chr11	65110714	65111695	lncRNAs	ENSG00000110076	NRXN2	64606174	64623996	0.760483484	0.429016323	0.441844305	No
ENSG00000228677	chr21	37187666	37193926	lncRNAs	ENSG00000157540	DYRK1A	37365573	37512054	0.760480161	0.428995403	0.441761561	No
ENSG00000259495	chr15	80344853	80398007	lncRNAs	ENSG00000172379	ARNT2	80404350	80475580	0.760364681	0.428536641	0.441592277	No
ENSG00000243069	chr3	154024401	154121311	lncRNAs	ENSG00000169359	SLC33A1	155821024	155854427	0.759734498	0.427967273	0.441394889	No
ENSG00000249474	chr3	101823793	101824998	lncRNAs	ENSG00000151577	DRD3	114128652	114199407	0.759427253	0.427791586	0.441289289	No
ENSG00000186594	chr17	1711493	1716210	lncRNAs	ENSG00000108953	YWHAE	1344275	1400222	0.759294236	0.427766514	0.441279132	No
ENSG00000259049	chr14	52775237	52777740	lncRNAs	ENSG00000139915	MDGA2	46840092	47675605	0.759163676	0.427406348	0.441181448	No
ENSG00000237126	chr2	232580948	232611971	lncRNAs	ENSG00000204120	GIGYF2	232697299	232736214	0.759015442	0.427387567	0.441152619	No
ENSG00000255571	chr15	89361579	89398487	lncRNAs	ENSG00000140538	NTRK3	87859751	88256747	0.758823484	0.427252295	0.441124432	No
ENSG00000233825	chr10	32346499	32347179	lncRNAs	ENSG00000095787	WAC	28532493	28623112	0.758255734	0.427189556	0.440938892	No
ENSG00000250761	chr5	7707802	7749766	lncRNAs	ENSG00000112902	SEMA5A	9035033	9546075	0.757955109	0.427180053	0.440903645	No
ENSG00000257698	chr12	57930115	57936345	lncRNAs	ENSG00000135439	AGAP2	57723761	57742157	0.757649833	0.427129335	0.440886491	No
ENSG00000230729	chr9	34521527	34524241	lncRNAs	ENSG00000196092	PAX5	36833269	37034268	0.75698264	0.42644745	0.440627447	No	ENSG00000168913
ENSG00000234171	chr2	3558474	3564842	lncRNAs	ENSG00000186487	MYT1L	1789113	2326210	0.7568858	0.426422619	0.440560181	No
ENSG00000251867	chr8	80484561	80486699	lncRNAs	ENSG00000164687	FABP5	81280536	81284775	0.75683562	0.426356776	0.440545518	No
ENSG00000254003	chr7	88216660	88219226	lncRNAs	ENSG00000127914	AKAP9	91940867	92110673	0.75560076	0.42545567	0.440315372	No
ENSG00000259589	chr15	63675146	63713758	lncRNAs	ENSG00000157890	MEGF11	65895079	66253747	0.755595168	0.425401692	0.440270137	No
ENSG00000242659	chr3	113746872	113747408	lncRNAs	ENSG00000151577	DRD3	114128652	114199407	0.754377341	0.424766517	0.440104371	No
ENSG00000259684	chr15	50557601	50560500	lncRNAs	ENSG00000166477	LEO1	51938025	51971778	0.753201227	0.424150936	0.439923952	No
ENSG00000249906	chr17	49505657	49574064	lncRNAs	ENSG00000167085	PHB	49404049	49414858	0.752626891	0.423985133	0.439899301	No
ENSG00000128254	chr22	31926214	31928407	lncRNAs	ENSG00000213923	CSNK1E	38290691	38317433	0.752345797	0.423925053	0.439860978	No
ENSG00000230149	chr22	38734730	38738990	lncRNAs	ENSG00000213923	CSNK1E	38290691	38317433	0.752007069	0.423632302	0.43980096	No	ENSG00000100242
ENSG00000256694	chr12	164664	166321	lncRNAs	ENSG00000151067	CACNA1C	1970786	2115384	0.751946848	0.42362702	0.439780601	No	ENSG00000120645
ENSG00000231721	chr7	130938963	131107923	lncRNAs	ENSG00000106477	CEP41	130393771	130441016	0.751804986	0.423516183	0.439710355	No
ENSG00000228620	chr22	38424288	38427336	lncRNAs	ENSG00000213923	CSNK1E	38290691	38317433	0.751785745	0.423252865	0.439704672	No	ENSG00000168135
ENSG00000226031	chrX	138711452	138716092	lncRNAs	ENSG00000129675	ARHGEF6	136665547	136767343	0.751458006	0.422992602	0.43956064	No
ENSG00000245025	chr8	22984596	23007531	lncRNAs	ENSG00000175445	LPL	19901717	19954151	0.751417161	0.422975313	0.439537371	No
ENSG00000185904	chr10	42475480	42495330	lncRNAs	ENSG00000177613	CSTF2T	51695486	51699595	0.750135817	0.42238214	0.4393429	No
ENSG00000254452	chr11	66276779	66277487	lncRNAs	ENSG00000254986	DPP3	66480013	66509550	0.749740488	0.421732749	0.439224469	No
ENSG00000255503	chr11	83072402	83097196	lncRNAs	ENSG00000158636	C11orf30	76444923	76497231	0.74940033	0.42147288	0.439057787	No
ENSG00000241231	chr3	181372732	181442483	lncRNAs	ENSG00000177565	TBL1XR1	177019340	177041181	0.749333609	0.421455172	0.438999512	No
ENSG00000258708	chr14	37171888	37173811	lncRNAs	ENSG00000165355	FBXO33	39397669	39432500	0.74749013	0.420568684	0.438388965	No
ENSG00000240005	chr4	26859806	26860581	lncRNAs	ENSG00000109158	GABRA4	46918900	46993581	0.746176922	0.420162024	0.438299828	No
ENSG00000223374	chr2	241351340	241353104	lncRNAs	ENSG00000115677	HDLBP	241227264	241272886	0.746112833	0.420148373	0.438265446	No
ENSG00000257386	chr12	74538145	74538633	lncRNAs	ENSG00000111537	IFNG	68154768	68159740	0.742813437	0.418981105	0.437351123	No
ENSG00000228703	chr1	109628417	109630305	lncRNAs	ENSG00000134184	GSTM1	109687814	109709039	0.742525758	0.418774695	0.437196158	No
ENSG00000244953	chr11	43943787	43947206	lncRNAs	ENSG00000135387	CAPRIN1	34051731	34102610	0.742391212	0.418726339	0.437020424	No
ENSG00000212694	chr12	121795267	121802910	lncRNAs	ENSG00000139726	DENR	122752824	122770070	0.742350504	0.418693819	0.436978583	No
ENSG00000224818	chr1	201464383	201465146	lncRNAs	ENSG00000118193	KIF14	200551497	200618723	0.741348188	0.418086689	0.436687335	No
ENSG00000230212	chr21	36069642	36126640	lncRNAs	ENSG00000157540	DYRK1A	37365573	37512054	0.741276155	0.418073092	0.43647858	No
ENSG00000230316	chr7	122303658	122310077	lncRNAs	ENSG00000128610	FEZF1	122301303	122304750	0.741075423	0.417830645	0.43646682	Yes	ENSG00000128610
ENSG00000183308	chr2	200963263	201009102	lncRNAs	ENSG00000119042	SATB2	199269500	199465108	0.740286877	0.417676562	0.436357959	No
ENSG00000237798	chr2	174575227	174587726	lncRNAs	ENSG00000091428	RAPGEF4	172735274	172917837	0.739456355	0.417270486	0.436192005	No
ENSG00000254873	chr11	118397095	118401309	lncRNAs	ENSG00000235718	MFRP	119338942	119346705	0.738969551	0.417024602	0.436137441	No
ENSG00000224643	chr2	183083405	183108519	lncRNAs	ENSG00000061676	NCKAP1	182909115	183038457	0.738887021	0.416854446	0.436069257	No
ENSG00000230606	chr2	97416165	97423529	lncRNAs	ENSG00000170485	NPAS2	100820139	100996829	0.738438518	0.416756239	0.436011544	No
ENSG00000238276	chr10	118241468	118243301	lncRNAs	ENSG00000148737	TCF7L2	112950247	113167678	0.738062034	0.416394106	0.43577075	No
ENSG00000225470	chrX	73944182	74007534	lncRNAs	ENSG00000147133	TAF1	71366239	71466004	0.737038756	0.415354285	0.435418406	No
ENSG00000237990	chr3	3039033	3061145	lncRNAs	ENSG00000144619	CNTN4	2098813	2745687	0.736247728	0.414562258	0.435073437	No
ENSG00000253576	chr8	91975908	91977418	lncRNAs	ENSG00000169439	SDC2	96493813	96537343	0.736008202	0.414256486	0.43474581	No
ENSG00000239467	chr2	170766878	170778725	lncRNAs	ENSG00000128683	GAD1	170813213	170829585	0.735038339	0.413813571	0.434430165	No
ENSG00000231064	chr1	155195004	155200346	lncRNAs	ENSG00000116539	ASH1L	155335268	155562693	0.734911426	0.413707796	0.434321948	No
ENSG00000234327	chr17	5111468	5114379	lncRNAs	ENSG00000083454	P2RX5	3672199	3696096	0.734752049	0.413639907	0.434319933	No
ENSG00000232682	chr10	60050668	60059623	lncRNAs	ENSG00000151150	ANK3	60026298	60389875	0.733996866	0.413404117	0.434289154	Yes
ENSG00000232907	chr20	36507702	36573275	lncRNAs	ENSG00000198900	TOP1	41028822	41124487	0.733752591	0.413293169	0.433832683	No
ENSG00000233230	chr2	47905678	47907635	lncRNAs	ENSG00000179915	NRXN1	49918503	51032132	0.733316557	0.412876398	0.433765678	No
ENSG00000186019	chr19	44103007	44113183	lncRNAs	ENSG00000104936	DMPK	45769717	45782478	0.732549765	0.412313144	0.433629795	No
ENSG00000228606	chr1	160261741	160263328	lncRNAs	ENSG00000177807	KCNJ10	159998651	160070136	0.732463581	0.412279944	0.433558322	No
ENSG00000224220	chr2	25421117	25427643	lncRNAs	ENSG00000138031	ADCY3	24819169	24919839	0.732412288	0.412096431	0.433481363	No
ENSG00000259618	chr15	50494018	50497080	lncRNAs	ENSG00000166477	LEO1	51938025	51971778	0.732065772	0.412078166	0.433444942	No
ENSG00000247228	chr16	70138337	70173483	lncRNAs	ENSG00000132604	TERF2	69355567	69386007	0.73123862	0.412010044	0.433403728	No
ENSG00000234577	chr6	152380546	152381564	lncRNAs	ENSG00000131018	SYNE1	152121684	152637399	0.731009948	0.411968214	0.433346493	Yes
ENSG00000248079	chr15	35546154	35860199	lncRNAs	ENSG00000175344	CHRNA7	31923438	32159643	0.730858789	0.411744167	0.433242765	No
ENSG00000233642	chr10	25158072	25176276	lncRNAs	ENSG00000095787	WAC	28532493	28623112	0.729672999	0.411731677	0.433231992	No
ENSG00000259031	chr14	100538939	100540409	lncRNAs	ENSG00000197102	DYNC1H1	101964573	102011733	0.729496213	0.411714151	0.433223336	No
ENSG00000240137	chr3	150703564	150719988	lncRNAs	ENSG00000169359	SLC33A1	155821024	155854427	0.729060566	0.411674458	0.433100665	No
ENSG00000257553	chr12	56104614	56113905	lncRNAs	ENSG00000123384	LRP1	57128483	57213361	0.729056531	0.411644602	0.432978469	No
ENSG00000253445	chr5	172690454	172697720	lncRNAs	ENSG00000113742	CPEB4	173888349	173961980	0.728872287	0.411483257	0.432963893	No	ENSG00000214357
ENSG00000153363	chr1	211382736	211399219	lncRNAs	ENSG00000117594	HSD11B1	209686178	209732465	0.728644181	0.411444535	0.432909262	No
ENSG00000255680	chr11	6618790	6619764	lncRNAs	ENSG00000166313	APBB1	6395124	6404691	0.72805888	0.410912686	0.432789334	No
ENSG00000254641	chr11	6608667	6610135	lncRNAs	ENSG00000166313	APBB1	6395124	6404691	0.727722904	0.410885044	0.432726383	No
ENSG00000234741	chr1	173858559	173867045	lncRNAs	ENSG00000143153	ATP1B1	169105697	169132722	0.727259796	0.410697828	0.432600254	No
ENSG00000254615	chr8	106270144	106272899	lncRNAs	ENSG00000104517	UBR5	102252273	102412700	0.72652046	0.410574205	0.432217	No
ENSG00000246731	chr17	74209980	74213321	lncRNAs	ENSG00000123700	KCNJ2	70168673	70176323	0.726509651	0.410500799	0.432215866	No
ENSG00000203706	chr1	210231456	210232972	lncRNAs	ENSG00000117594	HSD11B1	209686178	209732465	0.724848518	0.409417517	0.431939761	No
ENSG00000244239	chr7	8262233	8262821	lncRNAs	ENSG00000003147	ICA1	8113184	8262167	0.724588265	0.409352552	0.431817095	No
ENSG00000241720	chr1	109725820	109775252	lncRNAs	ENSG00000134184	GSTM1	109687814	109709039	0.723988428	0.409146092	0.431638366	No
ENSG00000223911	chr2	147899401	147902956	lncRNAs	ENSG00000204406	MBD5	148021011	148458497	0.723905263	0.409079898	0.431637586	No
ENSG00000233223	chr17	7581964	7584072	lncRNAs	ENSG00000132510	KDM6B	7839904	7845347	0.722740328	0.40850787	0.431500052	No
ENSG00000239665	chr10	13631143	13644984	lncRNAs	ENSG00000165995	CACNB2	18140677	18543557	0.722587071	0.408330852	0.431324902	No
ENSG00000224645	chr1	151340648	151341966	lncRNAs	ENSG00000143442	POGZ	151402724	151442204	0.722277193	0.407886975	0.430952785	No
ENSG00000226143	chr20	43549389	43550949	lncRNAs	ENSG00000196839	ADA	44619522	44626491	0.721375348	0.407847288	0.43091076	No
ENSG00000234431	chr2	201166965	201167546	lncRNAs	ENSG00000119042	SATB2	199269500	199465108	0.720658687	0.407739971	0.430870168	No
ENSG00000253738	chr8	91059318	91070149	lncRNAs	ENSG00000170289	CNGB3	86553977	86579206	0.72025472	0.407668564	0.430817018	No
ENSG00000259544	chr15	85726115	85727227	lncRNAs	ENSG00000140538	NTRK3	87859751	88256747	0.71950273	0.407511152	0.430601317	No
ENSG00000245970	chr8	98041726	98044121	lncRNAs	ENSG00000169439	SDC2	96493813	96537343	0.719452238	0.407373846	0.430583489	No	ENSG00000156482
ENSG00000255443	chr11	35210343	35214985	lncRNAs	ENSG00000135387	CAPRIN1	34051731	34102610	0.719356987	0.407222547	0.430549459	No
ENSG00000233547	chr10	112950646	112951875	lncRNAs	ENSG00000148737	TCF7L2	112950247	113167678	0.719173295	0.407008112	0.430438743	Yes
ENSG00000224407	chr1	230280312	230281893	lncRNAs	ENSG00000162946	DISC1	231626815	231724074	0.717728539	0.406573098	0.430024191	No
ENSG00000254377	chr8	64373151	64382616	lncRNAs	ENSG00000171316	CHD7	60678740	60868028	0.717682569	0.406292549	0.430013661	No
ENSG00000247556	chr15	41283990	41286426	lncRNAs	ENSG00000166734	CASC4	44288719	44415758	0.717274054	0.406224009	0.429959646	No
ENSG00000241990	chr22	46053705	46057210	lncRNAs	ENSG00000100241	SBF1	50445000	50475035	0.717157741	0.406193179	0.429925723	No
ENSG00000230955	chr1	37860697	37861580	lncRNAs	ENSG00000188786	MTF1	37809574	37859592	0.717113763	0.406161696	0.429925558	No
ENSG00000233532	chr13	106374477	106377791	lncRNAs	ENSG00000041515	MYO16	108596152	109207997	0.717015922	0.406152734	0.429855873	No
ENSG00000224078	chr15	24978583	24991753	lncRNAs	ENSG00000114062	UBE3A	25333728	25346031	0.716998854	0.405944502	0.429840134	No
ENSG00000259607	chr8	29067279	29068454	lncRNAs	ENSG00000168077	SCARA3	27633868	27676776	0.716866081	0.405696518	0.429727582	No
ENSG00000228222	chr2	167293171	167558333	lncRNAs	ENSG00000198648	STK39	167954020	168113106	0.715508344	0.405364336	0.429559341	No
ENSG00000249362	chr5	87662040	87705337	lncRNAs	ENSG00000081189	MEF2C	88717117	88883464	0.7154013	0.405354018	0.42952481	No
ENSG00000177410	chr20	49278178	49289260	lncRNAs	ENSG00000124126	PREX1	48624252	48657127	0.71512117	0.405274639	0.429412134	No
ENSG00000228421	chr7	28957667	28959345	lncRNAs	ENSG00000136244	IL6	22725884	22732002	0.714965431	0.405251142	0.429379911	No
ENSG00000233078	chr1	16006160	16006671	lncRNAs	ENSG00000177000	MTHFR	11785723	11805413	0.714518954	0.404924509	0.429284786	No	ENSG00000183888
ENSG00000229325	chr3	195280723	195282741	lncRNAs	ENSG00000180370	PAK2	196739857	196832647	0.71409891	0.404740452	0.4290073	No
ENSG00000249937	chr5	17684584	17955857	lncRNAs	ENSG00000038382	TRIO	14143342	14510204	0.713905839	0.404646093	0.428867	No
ENSG00000250910	chr4	155173716	155360298	lncRNAs	ENSG00000151623	NR3C2	148078762	148444698	0.713233564	0.404533127	0.428854649	No
ENSG00000175061	chr17	16438767	16442076	lncRNAs	ENSG00000141027	NCOR1	16029157	16215534	0.712557769	0.404365374	0.428617498	No	ENSG00000089157, ENSG00000142937, ENSG00000181350
ENSG00000228528	chr2	104702650	104705813	lncRNAs	ENSG00000170485	NPAS2	100820139	100996829	0.712077486	0.403883991	0.428586198	No
ENSG00000206417	chr3	129315392	129318311	lncRNAs	ENSG00000172780	RAB43	129087569	129121790	0.711591316	0.403774044	0.428538928	No	ENSG00000184897
ENSG00000227544	chr7	35715032	35719717	lncRNAs	ENSG00000136244	IL6	22725884	22732002	0.710490434	0.403410626	0.428439866	No	ENSG00000108381, ENSG00000166091, ENSG00000169562, ENSG00000179178, ENSG00000180739, ENSG00000203586, ENSG00000204655, ENSG00000236239
ENSG00000203865	chr1	116390575	116418632	lncRNAs	ENSG00000009307	CSDE1	114716913	114757983	0.709980544	0.403257506	0.428403764	No	ENSG00000163399
ENSG00000232825	chr1	99004276	99148852	lncRNAs	ENSG00000162631	NTNG1	107140007	107481828	0.708780259	0.40277048	0.428052207	No
ENSG00000234177	chr2	104746638	104755755	lncRNAs	ENSG00000170485	NPAS2	100820139	100996829	0.70865418	0.402581183	0.427933362	No
ENSG00000257181	chr12	68841288	68843237	lncRNAs	ENSG00000111537	IFNG	68154768	68159740	0.708604643	0.402428866	0.427927121	No
ENSG00000248101	chr19	36008638	36014235	lncRNAs	ENSG00000130402	ACTN4	38647649	38721878	0.70822811	0.402243791	0.427898334	No	ENSG00000239382
ENSG00000255173	chr11	65117157	65117458	lncRNAs	ENSG00000110076	NRXN2	64606174	64623996	0.708025112	0.401817896	0.427836915	No
ENSG00000255916	chr12	132329850	132331575	lncRNAs	ENSG00000183495	EP400	131949920	132080466	0.707902621	0.401666793	0.42780958	No
ENSG00000224152	chr2	159615296	159617082	lncRNAs	ENSG00000007001	UPP2	157876702	158136154	0.707746304	0.40146804	0.427667478	No
ENSG00000240553	chr1	23020147	23088058	lncRNAs	ENSG00000133216	EPHB2	22710839	22891265	0.707656731	0.401218611	0.427581815	No
ENSG00000248015	chr19	1392170	1396467	lncRNAs	ENSG00000130005	GAMT	1397026	1401542	0.706904786	0.401086772	0.42745948	No	ENSG00000115286
ENSG00000230565	chr10	43645942	43648019	lncRNAs	ENSG00000177613	CSTF2T	51695486	51699595	0.706471134	0.400765951	0.427195146	No
ENSG00000257270	chr14	105467793	105470617	lncRNAs	ENSG00000126214	KLC1	103561896	103657734	0.706333779	0.400746003	0.427177566	No
ENSG00000224985	chr1	161153760	161159349	lncRNAs	ENSG00000177807	KCNJ10	159998651	160070136	0.706330796	0.400608828	0.427141929	No
ENSG00000229111	chr13	48077137	48079991	lncRNAs	ENSG00000102786	INTS6	51354077	51369131	0.70523808	0.40044028	0.427007645	No
ENSG00000227036	chr17	72290091	72592804	lncRNAs	ENSG00000123700	KCNJ2	70168673	70176323	0.704228096	0.400281132	0.4269069	No
ENSG00000250734	chr1	151612038	151613363	lncRNAs	ENSG00000143442	POGZ	151402724	151442204	0.704020418	0.399872162	0.42667821	No
ENSG00000256427	chr12	9240406	9261050	lncRNAs	ENSG00000111276	CDKN1B	12715058	12721204	0.704002887	0.399792833	0.426674436	No
ENSG00000250056	chr5	6582136	6586604	lncRNAs	ENSG00000112902	SEMA5A	9035033	9546075	0.703709744	0.399696063	0.426607845	No
ENSG00000251239	chr17	50627032	50631940	lncRNAs	ENSG00000121073	SLC35B1	49700934	49707951	0.702606373	0.399624536	0.426396096	No
ENSG00000251458	chr5	176124210	176131461	lncRNAs	ENSG00000165671	NSD1	177133025	177135426	0.702392797	0.399501347	0.426306864	No
ENSG00000254635	chr10	28522652	28532743	lncRNAs	ENSG00000095787	WAC	28532493	28623112	0.702298215	0.399494072	0.426215288	Yes
ENSG00000132832	chr20	44656451	44696096	lncRNAs	ENSG00000196839	ADA	44619522	44626491	0.701749475	0.399275324	0.426109301	No
ENSG00000235872	chr12	67658991	67670919	lncRNAs	ENSG00000111537	IFNG	68154768	68159740	0.701543708	0.399239664	0.426082427	No	ENSG00000127334
ENSG00000230641	chr13	27172259	27182998	lncRNAs	ENSG00000139618	BRCA2	32315086	32316527	0.70127583	0.399138019	0.426036655	No
ENSG00000256824	chr11	64035970	64103653	lncRNAs	ENSG00000110076	NRXN2	64606174	64623996	0.701181455	0.399120251	0.425957487	No
ENSG00000230733	chr7	5475804	5479811	lncRNAs	ENSG00000003147	ICA1	8113184	8262167	0.699783604	0.398476329	0.425393237	No
ENSG00000258964	chr14	61734138	61776260	lncRNAs	ENSG00000171723	GPHN	66507407	67181798	0.699438779	0.398313692	0.4253246	No
ENSG00000235026	chr2	115126622	115161199	lncRNAs	ENSG00000175497	DPP10	114442299	115499569	0.699057672	0.398217706	0.42532198	Yes
ENSG00000224592	chr1	38047314	38105734	lncRNAs	ENSG00000188786	MTF1	37809574	37859592	0.698346853	0.397933662	0.425180124	No
ENSG00000228509	chr2	190676944	190690372	lncRNAs	ENSG00000115415	STAT1	190964358	190974935	0.698339714	0.397783288	0.425122456	No
ENSG00000254837	chr11	74493366	74498533	lncRNAs	ENSG00000158636	C11orf30	76444923	76497231	0.698310243	0.397395772	0.42505447	No
ENSG00000231160	chr4	38602438	38664231	lncRNAs	ENSG00000109158	GABRA4	46918900	46993581	0.696876075	0.396893154	0.42489842	No
ENSG00000238184	chr11	2328749	2377989	lncRNAs	ENSG00000180176	TH	2163929	2171805	0.69681819	0.396851764	0.424862134	No
ENSG00000224870	chr1	1399520	1402019	lncRNAs	ENSG00000177000	MTHFR	11785723	11805413	0.695426005	0.396433578	0.424727413	No
ENSG00000254192	chr5	168654513	168667761	lncRNAs	ENSG00000170584	NUDCD2	163446526	163460102	0.694997411	0.39614231	0.424626565	No
ENSG00000203644	chr3	129847048	129847957	lncRNAs	ENSG00000172780	RAB43	129087569	129121790	0.694858508	0.39606036	0.424524393	No
ENSG00000259661	chr15	90920218	90921186	lncRNAs	ENSG00000140557	ST8SIA2	92393881	92468728	0.693887185	0.395789144	0.424288398	No
ENSG00000257286	chr12	113185624	113192161	lncRNAs	ENSG00000179295	PTPN11	112418351	112419081	0.693723997	0.395376193	0.424204636	No
ENSG00000254489	chr11	30584130	30632583	lncRNAs	ENSG00000109911	ELP4	31509755	31707405	0.693459766	0.395291155	0.424204484	No
ENSG00000259143	chr14	95185117	95185854	lncRNAs	ENSG00000133958	UNC79	93333219	93707272	0.692925193	0.39521103	0.424177276	No
ENSG00000229750	chr2	175167904	175168522	lncRNAs	ENSG00000091428	RAPGEF4	172735274	172917837	0.692629401	0.395181607	0.424169906	No
ENSG00000255020	chr8	11345748	11347502	lncRNAs	ENSG00000147316	MCPH1	6406596	6446567	0.692463281	0.39509473	0.424059329	No
ENSG00000225140	chr10	628638	631255	lncRNAs	ENSG00000015171	ZMYND11	134465	237651	0.692220554	0.395078746	0.423942867	No
ENSG00000232959	chr1	170024077	170024683	lncRNAs	ENSG00000143153	ATP1B1	169105697	169132722	0.692076186	0.394853752	0.423894481	No
ENSG00000235298	chr9	83972233	83975777	lncRNAs	ENSG00000197724	PHF2	93576584	93679587	0.691699471	0.394500258	0.423824848	No
ENSG00000256007	chr11	72685075	72693808	lncRNAs	ENSG00000172893	DHCR7	71428193	71439065	0.69092642	0.394391321	0.42365679	No
ENSG00000223534	chr6	32659880	32660729	lncRNAs	ENSG00000196126	HLA-DRB1	32578769	32589848	0.690098565	0.394191384	0.423470695	No	ENSG00000241287
ENSG00000236404	chr9	2421597	2621386	lncRNAs	ENSG00000106688	SLC1A1	4490468	4587469	0.690027301	0.394118121	0.423394763	No
ENSG00000232729	chr7	74688864	74727886	lncRNAs	ENSG00000158321	AUTS2	69598296	70792867	0.689726203	0.393837424	0.423277163	No	ENSG00000077809
ENSG00000258210	chr12	110387463	110445548	lncRNAs	ENSG00000173064	HECTD4	112160188	112382092	0.689673505	0.393714054	0.423233208	No
ENSG00000231955	chr2	206115547	206122323	lncRNAs	ENSG00000118257	NRP2	205681990	205701557	0.689649258	0.393687272	0.423232754	No
ENSG00000254473	chr9	83707594	83712869	lncRNAs	ENSG00000197724	PHF2	93576584	93679587	0.689543718	0.393589198	0.423215111	No
ENSG00000258010	chr15	80433795	80445152	lncRNAs	ENSG00000172379	ARNT2	80404350	80475580	0.689518675	0.393561231	0.423172865	Yes
ENSG00000230530	chr3	45676369	45689179	lncRNAs	ENSG00000181555	SETD2	47016429	47123787	0.689407994	0.393522915	0.423098322	No
ENSG00000256008	chr12	120628830	120640516	lncRNAs	ENSG00000135127	CCDC64	119989869	120094494	0.689264317	0.393455284	0.423025488	No
ENSG00000241269	chr7	5419827	5420767	lncRNAs	ENSG00000003147	ICA1	8113184	8262167	0.688225054	0.393170358	0.42254389	No
ENSG00000228275	chrX	101622983	101624164	lncRNAs	ENSG00000165194	PCDH19	100291644	100408597	0.688069576	0.392984888	0.42248781	No
ENSG00000244491	chr22	38734725	38738765	lncRNAs	ENSG00000213923	CSNK1E	38290691	38317433	0.687722048	0.392935607	0.422483159	No
ENSG00000237737	chr2	74385474	74393859	lncRNAs	ENSG00000115507	OTX1	63050057	63057836	0.68732374	0.39258778	0.422339213	No
ENSG00000258660	chr14	73698103	73700351	lncRNAs	ENSG00000119715	ESRRB	76310712	76498475	0.686826714	0.392387019	0.422168448	No
ENSG00000256469	chr11	94874052	94925521	lncRNAs	ENSG00000149972	CNTN5	99020949	100358885	0.686777197	0.392346971	0.422123537	No
ENSG00000257167	chr12	98512973	98516422	lncRNAs	ENSG00000171759	PAH	102836889	102917244	0.686727745	0.392337909	0.422062879	No
ENSG00000226455	chr6	89950116	89951989	lncRNAs	ENSG00000118432	CNR1	88139864	88166359	0.68632356	0.392277397	0.421988575	No	ENSG00000112182
ENSG00000226605	chr2	62826064	62858438	lncRNAs	ENSG00000115507	OTX1	63050057	63057836	0.686066418	0.392176963	0.421963074	No
ENSG00000236819	chr17	21075362	21090712	lncRNAs	ENSG00000108557	RAI1	17681458	17811453	0.685359442	0.391952647	0.421898393	No
ENSG00000239569	chr7	105013425	105014321	lncRNAs	ENSG00000005483	MLL5	105014190	105114084	0.68511933	0.39191762	0.421866697	Yes
ENSG00000229619	chr3	152245262	152267698	lncRNAs	ENSG00000169359	SLC33A1	155821024	155854427	0.684878627	0.391910887	0.421860407	No
ENSG00000253978	chr5	168229583	168232357	lncRNAs	ENSG00000170584	NUDCD2	163446526	163460102	0.684838535	0.391759363	0.421859843	No
ENSG00000241572	chr3	64099273	64101122	lncRNAs	ENSG00000163637	PRICKLE2	64092236	64225466	0.684628065	0.391261929	0.421678133	Yes
ENSG00000238142	chr1	16887577	16889518	lncRNAs	ENSG00000177000	MTHFR	11785723	11805413	0.683912733	0.390981368	0.421468467	No
ENSG00000249772	chr5	81113385	81114852	lncRNAs	ENSG00000145703	IQGAP2	76403285	76708132	0.683783557	0.390894047	0.421377377	No
ENSG00000196810	chr4	1249300	1250446	lncRNAs	ENSG00000109685	WHSC1	1871393	1982192	0.68357646	0.390826682	0.421338752	No
ENSG00000124915	chr11	61746493	61757649	lncRNAs	ENSG00000110076	NRXN2	64606174	64623996	0.683445029	0.3906211	0.421323139	No
ENSG00000253361	chr8	38543276	38553748	lncRNAs	ENSG00000157168	NRG1	31639222	32764405	0.682932757	0.390268508	0.421304311	No
ENSG00000231327	chr2	70124036	70125317	lncRNAs	ENSG00000115507	OTX1	63050057	63057836	0.681843588	0.390267947	0.421268608	No
ENSG00000255135	chr11	76435559	76444673	lncRNAs	ENSG00000158636	C11orf30	76444923	76497231	0.681506853	0.390217192	0.421089927	No
ENSG00000256512	chr12	27798641	27800708	lncRNAs	ENSG00000133703	KRAS	25205246	25250929	0.681456794	0.390113711	0.42108462	No
ENSG00000259439	chr2	44921077	44923039	lncRNAs	ENSG00000170577	SIX2	45005182	45009452	0.68122318	0.390077556	0.420972345	No
ENSG00000259185	chr15	51908902	51909642	lncRNAs	ENSG00000166477	LEO1	51938025	51971778	0.681063976	0.39000899	0.420849444	No
ENSG00000184809	chr21	39597147	39612441	lncRNAs	ENSG00000205581	HMGN1	39342315	39348991	0.680835002	0.389918397	0.42080546	No
ENSG00000249971	chr5	138347027	138349641	lncRNAs	ENSG00000043143	PHF15	134524312	134559967	0.679996451	0.389549311	0.420660045	No
ENSG00000240571	chr7	130173718	130205361	lncRNAs	ENSG00000106477	CEP41	130393771	130441016	0.678152974	0.388573871	0.420206695	No
ENSG00000258515	chr14	20451305	20451918	lncRNAs	ENSG00000100888	CHD8	21385194	21437245	0.677462129	0.388188535	0.420179324	No
ENSG00000251095	chr4	89410960	89726647	lncRNAs	ENSG00000184305	FAM190A	90127535	90923530	0.677036544	0.387916252	0.420132435	No
ENSG00000228223	chr6	26521709	26527404	lncRNAs	ENSG00000112294	ALDH5A1	24494867	24533757	0.677034962	0.387846658	0.42012966	No
ENSG00000230314	chr6	11043482	11079147	lncRNAs	ENSG00000008083	JARID2	15246069	15522042	0.676814122	0.38776272	0.420101731	No
ENSG00000258504	chr14	100291117	100291950	lncRNAs	ENSG00000197102	DYNC1H1	101964573	102011733	0.67628609	0.387724858	0.420064446	No
ENSG00000256747	chr12	27779821	27781067	lncRNAs	ENSG00000133703	KRAS	25205246	25250929	0.674314678	0.387412358	0.419967406	No
ENSG00000254835	chr22	31205264	31205616	lncRNAs	ENSG00000128271	ADORA2A	24417879	24433192	0.673687334	0.38728863	0.419901536	No
ENSG00000248008	chr12	120488079	120495932	lncRNAs	ENSG00000135127	CCDC64	119989869	120094494	0.673658069	0.387205418	0.419837676	No
ENSG00000257342	chr12	57694132	57721510	lncRNAs	ENSG00000135439	AGAP2	57723761	57742157	0.673379646	0.38718847	0.419836733	No
ENSG00000223528	chr10	126988095	127000640	lncRNAs	ENSG00000148737	TCF7L2	112950247	113167678	0.672545934	0.386744671	0.41975239	No
ENSG00000221819	chr16	90028908	90029901	lncRNAs	ENSG00000131165	CHMP1A	89644435	89646880	0.672392923	0.38672589	0.419711762	No
ENSG00000248019	chr4	88709298	88728672	lncRNAs	ENSG00000152583	SPARCL1	87473335	87529504	0.671256282	0.386505822	0.419475065	No
ENSG00000224509	chr2	104936241	105038496	lncRNAs	ENSG00000170485	NPAS2	100820139	100996829	0.671085067	0.386233647	0.41940088	No
ENSG00000236723	chr1	53209783	53213472	lncRNAs	ENSG00000157184	CPT2	53196792	53214178	0.670837781	0.386161719	0.419369527	Yes
ENSG00000234892	chr22	43232141	43239010	lncRNAs	ENSG00000239900	ADSL	40346500	40361313	0.670446064	0.385637949	0.419299646	No
ENSG00000258177	chr12	96222797	96223973	lncRNAs	ENSG00000171759	PAH	102836889	102917244	0.670018963	0.385528859	0.419249329	No
ENSG00000234638	chr2	219425071	219426184	lncRNAs	ENSG00000127831	VIL1	218419121	218428255	0.66983587	0.385431557	0.419219742	No
ENSG00000254208	chr8	85177522	85178150	lncRNAs	ENSG00000170289	CNGB3	86553977	86579206	0.669657013	0.385331063	0.418900025	No
ENSG00000226754	chr1	53238550	53242837	lncRNAs	ENSG00000157184	CPT2	53196792	53214178	0.668443165	0.384813925	0.418691159	No
ENSG00000249249	chr5	115602057	115603205	lncRNAs	ENSG00000171444	MCC	113022099	113294949	0.668263918	0.384716446	0.418539571	No
ENSG00000259298	chr15	50497195	50498744	lncRNAs	ENSG00000166477	LEO1	51938025	51971778	0.667260707	0.384184793	0.418297582	No
ENSG00000255542	chr11	35419057	35421002	lncRNAs	ENSG00000135387	CAPRIN1	34051731	34102610	0.667104458	0.384141359	0.41826064	No
ENSG00000229044	chr1	31333067	31346799	lncRNAs	ENSG00000092847	AGO1	35869808	35920958	0.665738007	0.383797322	0.418091691	No
ENSG00000237310	chr7	66493607	66495475	lncRNAs	ENSG00000158321	AUTS2	69598296	70792867	0.665410337	0.383682094	0.41807763	No
ENSG00000250135	chr1	32170733	32176568	lncRNAs	ENSG00000092847	AGO1	35869808	35920958	0.665296279	0.383608088	0.418042943	No
ENSG00000258092	chr12	2797136	2803938	lncRNAs	ENSG00000151067	CACNA1C	1970786	2115384	0.664913363	0.383452246	0.417998018	No
ENSG00000235531	chr8	71828167	72002405	lncRNAs	ENSG00000164687	FABP5	81280536	81284775	0.66458146	0.383423961	0.41798138	No
ENSG00000259367	chr15	85619623	85670948	lncRNAs	ENSG00000140538	NTRK3	87859751	88256747	0.664003407	0.383035986	0.417900574	No
ENSG00000254690	chr8	144314590	144315138	lncRNAs	ENSG00000160959	LRRC14	144517992	144520811	0.663802739	0.382933524	0.417732883	No
ENSG00000152931	chr5	60487713	60491518	lncRNAs	ENSG00000145703	IQGAP2	76403285	76708132	0.663500038	0.3829187	0.417731422	No
ENSG00000226944	chr1	6204840	6205780	lncRNAs	ENSG00000177000	MTHFR	11785723	11805413	0.663099168	0.38285793	0.417577777	No
ENSG00000255629	chr12	64146388	64147857	lncRNAs	ENSG00000166148	AVPR1A	63142759	63150942	0.662663552	0.382614218	0.417358332	No
ENSG00000256116	chr11	64229214	64234292	lncRNAs	ENSG00000110076	NRXN2	64606174	64623996	0.662254736	0.382210677	0.41722027	No	ENSG00000149761
ENSG00000242590	chr1	1055033	1056116	lncRNAs	ENSG00000177000	MTHFR	11785723	11805413	0.662039372	0.382143148	0.417191512	No
ENSG00000254459	chr11	77829654	77872262	lncRNAs	ENSG00000158636	C11orf30	76444923	76497231	0.661866495	0.382126361	0.417174213	No
ENSG00000245694	chr16	54845189	54848278	lncRNAs	ENSG00000103494	RPGRIP1L	53598153	53703859	0.661757337	0.382112444	0.417122731	No
ENSG00000250619	chr5	9001774	9045940	lncRNAs	ENSG00000112902	SEMA5A	9035033	9546075	0.661178681	0.382090257	0.417034598	Yes
ENSG00000245105	chr12	9065163	9068689	lncRNAs	ENSG00000185652	NTF3	5432108	5495299	0.660821513	0.382077141	0.417001863	No
ENSG00000180769	chr4	84965534	85008734	lncRNAs	ENSG00000163625	WDFY3	84669610	84966391	0.660815591	0.382048611	0.41696525	Yes
ENSG00000235351	chr2	241724615	241725693	lncRNAs	ENSG00000188389	PDCD1	241849884	241858894	0.660519065	0.382039764	0.416954268	No
ENSG00000230269	chr6	3182626	3195784	lncRNAs	ENSG00000008083	JARID2	15246069	15522042	0.660337406	0.382002147	0.416941537	No
ENSG00000253356	chr8	38148741	38163772	lncRNAs	ENSG00000157168	NRG1	31639222	32764405	0.659356625	0.381970521	0.416938261	No
ENSG00000227678	chr6	130133410	130143203	lncRNAs	ENSG00000135541	AHI1	135283532	135497740	0.659007333	0.381953246	0.416901258	No
ENSG00000259053	chr14	89412312	89954659	lncRNAs	ENSG00000133958	UNC79	93333219	93707272	0.658919142	0.3817434	0.416791529	No
ENSG00000248890	chr4	144642922	144645987	lncRNAs	ENSG00000151623	NR3C2	148078762	148444698	0.658626179	0.381331247	0.416690858	No
ENSG00000245556	chr5	78342365	78360393	lncRNAs	ENSG00000145703	IQGAP2	76403285	76708132	0.658565966	0.381314712	0.416557741	No
ENSG00000249684	chr5	177950335	177957750	lncRNAs	ENSG00000165671	NSD1	177133025	177135426	0.658227783	0.381185771	0.41650601	No
ENSG00000244380	chr3	48440352	48446632	lncRNAs	ENSG00000164050	PLXNB1	48403854	48430086	0.657993999	0.381141401	0.416500548	No
ENSG00000242540	chr2	5696220	5708095	lncRNAs	ENSG00000151693	ASAP2	9206765	9405683	0.657879609	0.38104626	0.416484128	No	ENSG00000112182, ENSG00000143494, ENSG00000160233, ENSG00000176371, ENSG00000176887, ENSG00000213420, ENSG00000222611, ENSG00000254726
ENSG00000232814	chr13	110502575	110508179	lncRNAs	ENSG00000041515	MYO16	108596152	109207997	0.65757673	0.380810607	0.416380391	No	ENSG00000134871
ENSG00000235663	chr6	31764310	31765588	lncRNAs	ENSG00000196126	HLA-DRB1	32578769	32589848	0.65731386	0.380728781	0.416298561	No
ENSG00000225855	chr1	155316863	155321544	lncRNAs	ENSG00000116539	ASH1L	155335268	155562693	0.656923147	0.380472867	0.416270094	No
ENSG00000221990	chr5	441498	443160	lncRNAs	ENSG00000164362	TERT	1253147	1283010	0.655933764	0.380261884	0.416202759	No
ENSG00000225376	chr9	101468349	101468824	lncRNAs	ENSG00000136928	GABBR2	98288109	98708935	0.655298302	0.380116585	0.41613257	No
ENSG00000237714	chr5	132184876	132192808	lncRNAs	ENSG00000072682	P4HA2	132191838	132227815	0.655215072	0.379997927	0.416080223	Yes
ENSG00000254429	chr11	75260127	75261025	lncRNAs	ENSG00000158636	C11orf30	76444923	76497231	0.65521448	0.379991946	0.416026177	No
ENSG00000259580	chr15	39770559	39801333	lncRNAs	ENSG00000166734	CASC4	44288719	44415758	0.655067933	0.379909565	0.415948552	No
ENSG00000235016	chr3	50116022	50156085	lncRNAs	ENSG00000145020	AMT	49416775	49422753	0.654936853	0.379859328	0.415806787	No
ENSG00000256813	chr11	60841806	60851081	lncRNAs	ENSG00000110076	NRXN2	64606174	64623996	0.654559132	0.37973236	0.415767857	No
ENSG00000235024	chr2	218944629	218961903	lncRNAs	ENSG00000127831	VIL1	218419121	218428255	0.654234559	0.379381737	0.415552803	No
ENSG00000259125	chr12	57144620	57147619	lncRNAs	ENSG00000123384	LRP1	57128483	57213361	0.654045314	0.379258887	0.415523314	Yes
ENSG00000206028	chr22	26667693	26672654	lncRNAs	ENSG00000128271	ADORA2A	24417879	24433192	0.653463087	0.379155928	0.415480227	No
ENSG00000234945	chr2	27335520	27337664	lncRNAs	ENSG00000138031	ADCY3	24819169	24919839	0.652586196	0.378855988	0.415265207	No
ENSG00000250602	chr5	126372477	126509021	lncRNAs	ENSG00000164904	ALDH7A1	126531200	126595219	0.652529735	0.378855394	0.41523353	No	ENSG00000155324
ENSG00000254905	chr11	126292922	126294254	lncRNAs	ENSG00000149571	KIRREL3	126423358	127000770	0.652268701	0.37880384	0.415187585	No
ENSG00000228999	chr2	21932662	21965652	lncRNAs	ENSG00000138031	ADCY3	24819169	24919839	0.652176529	0.378722708	0.415091161	No
ENSG00000257621	chr14	58265365	58298129	lncRNAs	ENSG00000171723	GPHN	66507407	67181798	0.651918086	0.37870453	0.415029824	No
ENSG00000255343	chr8	143833270	143834063	lncRNAs	ENSG00000160959	LRRC14	144517992	144520811	0.651747318	0.378536434	0.414904769	No
ENSG00000254894	chr11	20119684	20120632	lncRNAs	ENSG00000166833	NAV2	19350724	20121598	0.650885055	0.378431182	0.414721294	Yes
ENSG00000255202	chr11	33665220	33696701	lncRNAs	ENSG00000135387	CAPRIN1	34051731	34102610	0.650404096	0.378153516	0.414437724	No
ENSG00000170161	chr9	62897368	62898902	lncRNAs	ENSG00000135046	ANXA1	73151865	73159879	0.650356756	0.378063058	0.414431395	No
ENSG00000237976	chr1	151346967	151348027	lncRNAs	ENSG00000143442	POGZ	151402724	151442204	0.65002737	0.377898941	0.41429921	No
ENSG00000248455	chr5	17403889	17441678	lncRNAs	ENSG00000038382	TRIO	14143342	14510204	0.649361557	0.377665892	0.414116114	No
ENSG00000235875	chr13	111113812	111115678	lncRNAs	ENSG00000041515	MYO16	108596152	109207997	0.64913498	0.377629472	0.414093846	No
ENSG00000224843	chr6	26956932	27023959	lncRNAs	ENSG00000112294	ALDH5A1	24494867	24533757	0.648676041	0.37731901	0.414025345	No
ENSG00000246100	chr11	115753889	115760306	lncRNAs	ENSG00000182985	CADM1	115169218	115198440	0.648348942	0.377192625	0.413954047	No
ENSG00000254578	chr8	144463817	144465101	lncRNAs	ENSG00000160959	LRRC14	144517992	144520811	0.648186663	0.377159668	0.413923583	No
ENSG00000256073	chr21	32393130	32393960	lncRNAs	ENSG00000142168	SOD1	31659622	31668931	0.648097726	0.377083178	0.413920366	No
ENSG00000233718	chr2	15918350	15941248	lncRNAs	ENSG00000151693	ASAP2	9206765	9405683	0.647810474	0.376977717	0.413896262	No
ENSG00000176728	chrY	18772706	18819506	lncRNAs	ENSG00000165246	NLGN4Y	14522573	14845639	0.647098642	0.376486864	0.413622177	No
ENSG00000231663	chr1	234372807	234373593	lncRNAs	ENSG00000162946	DISC1	231626815	231724074	0.64637864	0.376033473	0.413469692	No
ENSG00000229591	chr7	152120001	152121717	lncRNAs	ENSG00000055609	MLL3	152134922	152177968	0.646116174	0.375849029	0.413438986	No
ENSG00000244055	chr7	92457564	92491610	lncRNAs	ENSG00000127914	AKAP9	91940867	92110673	0.645251315	0.375815122	0.413355366	No
ENSG00000214401	chr17	46193576	46196721	lncRNAs	ENSG00000259207	ITGB3	47253846	47311816	0.645029047	0.375760272	0.41331309	No
ENSG00000241472	chr3	62221249	62369342	lncRNAs	ENSG00000153266	FEZF2	62369681	62373550	0.644910638	0.375690745	0.413288509	No
ENSG00000228789	chr6	31053450	31059890	lncRNAs	ENSG00000206503	HLA-A	29941260	29945884	0.64475528	0.375471152	0.413113618	No
ENSG00000249436	chr5	57574027	57617431	lncRNAs	ENSG00000145703	IQGAP2	76403285	76708132	0.644494122	0.375378934	0.413094047	No
ENSG00000230325	chr1	236540094	236550280	lncRNAs	ENSG00000182901	RGS7	240775515	240868795	0.644335899	0.37526856	0.413042574	No
ENSG00000224883	chr22	41981304	41982217	lncRNAs	ENSG00000239900	ADSL	40346500	40361313	0.643769714	0.375203936	0.413018166	No
ENSG00000196295	chr7	30516309	30562825	lncRNAs	ENSG00000136244	IL6	22725884	22732002	0.643666986	0.375106011	0.412850892	No
ENSG00000237863	chrX	108736011	108737459	lncRNAs	ENSG00000068366	ACSL4	109624244	109634686	0.643050456	0.374812588	0.412808252	No
ENSG00000239445	chr3	98706236	98732757	lncRNAs	ENSG00000151577	DRD3	114128652	114199407	0.643047262	0.37480046	0.412790572	No
ENSG00000224848	chr9	96687050	96774318	lncRNAs	ENSG00000136928	GABBR2	98288109	98708935	0.643026008	0.374586371	0.412766896	No
ENSG00000228235	chr21	46052596	46053105	lncRNAs	ENSG00000160305	DIP2A	46458891	46570015	0.643001976	0.374568939	0.412705669	No	No
ENSG00000226526	chr1	16978926	17005091	lncRNAs	ENSG00000177000	MTHFR	11785723	11805413	0.64289436	0.374565444	0.412690534	No
ENSG00000251442	chr4	78638780	78682694	lncRNAs	ENSG00000163625	WDFY3	84669610	84966391	0.642616363	0.374355391	0.412496203	No
ENSG00000177337	chr18	3593732	3597952	lncRNAs	ENSG00000170579	DLGAP1	3496032	3845359	0.642461363	0.374326512	0.412472306	Yes
ENSG00000255366	chr8	47190772	47193262	lncRNAs	ENSG00000104388	RAB2A	60516936	60620988	0.641916446	0.374024996	0.412320476	No
ENSG00000225610	chr2	205989585	206000858	lncRNAs	ENSG00000118257	NRP2	205681990	205701557	0.641909254	0.374012618	0.412286795	No
ENSG00000249087	chr1	23368997	23371783	lncRNAs	ENSG00000133216	EPHB2	22710839	22891265	0.641765643	0.373826379	0.412249159	No
ENSG00000248774	chr4	173322206	173329694	lncRNAs	ENSG00000151623	NR3C2	148078762	148444698	0.641002623	0.373646965	0.411981535	No
ENSG00000204934	chr7	149867697	149873842	lncRNAs	ENSG00000055609	MLL3	152134922	152177968	0.640606073	0.373330129	0.411560576	No
ENSG00000237797	chr10	31693084	31707388	lncRNAs	ENSG00000095787	WAC	28532493	28623112	0.64047505	0.373302866	0.41155126	No
ENSG00000255031	chr11	68050740	68053385	lncRNAs	ENSG00000110066	SUV420H1	68154863	68213296	0.640346971	0.373190132	0.411444261	No
ENSG00000257222	chr12	102063355	102074820	lncRNAs	ENSG00000171759	PAH	102836889	102917244	0.640158518	0.373076692	0.411316425	No
ENSG00000237248	chr12	9240003	9243052	lncRNAs	ENSG00000111276	CDKN1B	12715058	12721204	0.63990423	0.372893519	0.41125009	No
ENSG00000256341	chr11	64118272	64119210	lncRNAs	ENSG00000110076	NRXN2	64606174	64623996	0.639899194	0.372871973	0.411189333	No
ENSG00000255467	chr11	108105074	108121684	lncRNAs	ENSG00000137713	PPP2R1B	111726908	111766382	0.639810592	0.372824492	0.411175186	No
ENSG00000257530	chr12	32104117	32107528	lncRNAs	ENSG00000133703	KRAS	25205246	25250929	0.639647304	0.372775738	0.411123945	No
ENSG00000254860	chr11	8964510	8971123	lncRNAs	ENSG00000110328	GALNTL4	11270877	11622005	0.63943871	0.372605067	0.410908254	No
ENSG00000247092	chr14	95521943	95524457	lncRNAs	ENSG00000133958	UNC79	93333219	93707272	0.639026325	0.372488693	0.410823566	No
ENSG00000250740	chr4	105927060	105929578	lncRNAs	ENSG00000168769	TET2	105145875	105242771	0.63888501	0.372393305	0.410683421	No
ENSG00000230590	chrX	73940435	74007433	lncRNAs	ENSG00000147133	TAF1	71366239	71466004	0.637697351	0.371668655	0.410497279	No
ENSG00000254027	chr8	81279871	81281446	lncRNAs	ENSG00000164687	FABP5	81280536	81284775	0.636936139	0.371546806	0.410369229	Yes
ENSG00000230084	chr3	42601963	42654388	lncRNAs	ENSG00000168036	CTNNB1	41194741	41239949	0.636260311	0.371402512	0.41025488	No
ENSG00000166770	chr19	56477250	56478687	lncRNAs	ENSG00000105379	ETFB	51345169	51357106	0.636025533	0.371173729	0.41012735	No
ENSG00000257379	chr12	53441741	53467528	lncRNAs	ENSG00000196876	SCN8A	51590266	51662820	0.635717633	0.371062591	0.410029381	No
ENSG00000242086	chr3	195658062	195666682	lncRNAs	ENSG00000180370	PAK2	196739857	196832647	0.635708184	0.371021735	0.410005087	No
ENSG00000256481	chr11	64081690	64087175	lncRNAs	ENSG00000110076	NRXN2	64606174	64623996	0.635095865	0.370975822	0.409942296	No
ENSG00000227540	chr10	73252791	73254349	lncRNAs	ENSG00000156110	ADK	74151202	74708699	0.635082642	0.370908857	0.409941175	No
ENSG00000224032	chr5	112160526	112164818	lncRNAs	ENSG00000171444	MCC	113022099	113294949	0.634878571	0.370902002	0.409934507	No
ENSG00000228242	chr3	14144637	14148423	lncRNAs	ENSG00000157152	SYN2	12004388	12192032	0.634705785	0.370679022	0.409895227	No
ENSG00000245910	chr8	66921684	66925541	lncRNAs	ENSG00000171316	CHD7	60678740	60868028	0.634586895	0.370620244	0.409891222	No
ENSG00000225733	chr3	14920347	14948424	lncRNAs	ENSG00000131374	TBC1D5	17157162	17740907	0.633834596	0.370395193	0.409843269	No
ENSG00000237054	chr14	22918947	22923407	lncRNAs	ENSG00000100888	CHD8	21385194	21437245	0.63344766	0.370333774	0.409624349	No
ENSG00000256034	chr11	73760563	73761070	lncRNAs	ENSG00000172893	DHCR7	71428193	71439065	0.633413811	0.370252791	0.409605547	No
ENSG00000247271	chr11	10858179	10879278	lncRNAs	ENSG00000110328	GALNTL4	11270877	11622005	0.632907147	0.3700878	0.409378581	No
ENSG00000258757	chr14	52640839	52641566	lncRNAs	ENSG00000139915	MDGA2	46840092	47675605	0.63246328	0.369971562	0.409323739	No
ENSG00000259642	chr15	79922771	79923260	lncRNAs	ENSG00000172379	ARNT2	80404350	80475580	0.632418824	0.369916947	0.409224285	No	ENSG00000257028
ENSG00000242759	chr3	106449775	106557391	lncRNAs	ENSG00000151577	DRD3	114128652	114199407	0.632204584	0.369883786	0.409073141	No
ENSG00000256193	chr12	127914707	127951552	lncRNAs	ENSG00000183495	EP400	131949920	132080466	0.632067766	0.369746469	0.408890802	No	ENSG00000256971
ENSG00000232931	chr2	95807052	95815156	lncRNAs	ENSG00000170485	NPAS2	100820139	100996829	0.631820196	0.369635062	0.408863811	No
ENSG00000224729	chr7	100589402	100604038	lncRNAs	ENSG00000106333	PCOLCE	100602363	100608175	0.631644086	0.369618793	0.40886079	Yes
ENSG00000254400	chr11	6603642	6604420	lncRNAs	ENSG00000166313	APBB1	6395124	6404691	0.631356276	0.36961022	0.408712357	No
ENSG00000235437	chrX	63222993	63560942	lncRNAs	ENSG00000079482	OPHN1	68042344	68433495	0.630966004	0.369554194	0.408698514	No
ENSG00000228237	chr1	46674036	46692098	lncRNAs	ENSG00000186094	AGBL4	48532854	50023954	0.630895377	0.369457566	0.408698319	No
ENSG00000244558	chr20	44694892	44738896	lncRNAs	ENSG00000196839	ADA	44619522	44626491	0.630656372	0.369280967	0.408692491	No
ENSG00000245385	chr11	119336249	119337309	lncRNAs	ENSG00000235718	MFRP	119338942	119346705	0.630250517	0.3689459	0.408593503	No
ENSG00000247516	chr5	8450701	8460096	lncRNAs	ENSG00000112902	SEMA5A	9035033	9546075	0.629921289	0.368694978	0.40846312	No
ENSG00000231890	chr2	135985176	136016529	lncRNAs	ENSG00000076003	MCM6	135839626	135876443	0.629634784	0.368468119	0.40835513	No
ENSG00000258738	chr14	34874343	34876459	lncRNAs	ENSG00000165355	FBXO33	39397669	39432500	0.629525578	0.368419115	0.408354982	No
ENSG00000238058	chr9	135907812	135913513	lncRNAs	ENSG00000176884	GRIN1	137139154	137168756	0.629003676	0.368086124	0.408195356	No
ENSG00000246067	chr11	83072052	83075492	lncRNAs	ENSG00000158636	C11orf30	76444923	76497231	0.628950388	0.368084078	0.408162749	No
ENSG00000253125	chr8	22690150	22798616	lncRNAs	ENSG00000175445	LPL	19901717	19954151	0.628900414	0.36802162	0.408130978	No
ENSG00000256422	chr11	104445868	104609296	lncRNAs	ENSG00000137672	TRPC6	101451564	101584007	0.628555276	0.367908891	0.408003666	No
ENSG00000255929	chr11	94545330	94740269	lncRNAs	ENSG00000149972	CNTN5	99020949	100358885	0.628293835	0.367614149	0.407943499	No
ENSG00000258584	chr14	93904730	93926372	lncRNAs	ENSG00000133958	UNC79	93333219	93707272	0.627464279	0.367460911	0.40774787	No
ENSG00000234203	chr17	4972851	4974681	lncRNAs	ENSG00000083454	P2RX5	3672199	3696096	0.627069538	0.367271266	0.407731899	No	ENSG00000108509
ENSG00000249456	chr10	124917143	124942881	lncRNAs	ENSG00000148737	TCF7L2	112950247	113167678	0.626927899	0.367229592	0.407661918	No
ENSG00000251143	chr11	72014291	72020910	lncRNAs	ENSG00000172893	DHCR7	71428193	71439065	0.626752726	0.367226232	0.407465774	No	ENSG00000137497
ENSG00000248839	chr3	98522570	98525334	lncRNAs	ENSG00000151577	DRD3	114128652	114199407	0.626293344	0.36704628	0.407353517	No
ENSG00000255410	chr11	6630504	6658396	lncRNAs	ENSG00000166313	APBB1	6395124	6404691	0.626065071	0.366812173	0.407303838	No
ENSG00000254433	chr11	106085990	106101922	lncRNAs	ENSG00000137672	TRPC6	101451564	101584007	0.625981168	0.366736455	0.407275586	No
ENSG00000231187	chr10	46580708	46598150	lncRNAs	ENSG00000177613	CSTF2T	51695486	51699595	0.625494123	0.366579038	0.407223838	No
ENSG00000214708	chr17	32141226	32143135	lncRNAs	ENSG00000108651	UTP6	31860904	31901708	0.62514137	0.36629396	0.40716076	No
ENSG00000232677	chr19	36313067	36315737	lncRNAs	ENSG00000130402	ACTN4	38647649	38721878	0.625078745	0.366278967	0.407028966	No
ENSG00000231806	chr9	94555054	94603990	lncRNAs	ENSG00000197724	PHF2	93576584	93679587	0.624788029	0.366207037	0.406971485	No
ENSG00000259118	chr14	65082034	65091865	lncRNAs	ENSG00000171723	GPHN	66507407	67181798	0.624589938	0.36610484	0.40693267	No
ENSG00000235079	chr1	71048855	71067184	lncRNAs	ENSG00000116745	RPE65	68428822	68449954	0.624399434	0.366042577	0.406844603	No
ENSG00000241111	chr3	64067964	64103131	lncRNAs	ENSG00000163637	PRICKLE2	64092236	64225466	0.624148971	0.365957121	0.406724185	Yes
ENSG00000249592	chr4	760202	781849	lncRNAs	ENSG00000109685	WHSC1	1871393	1982192	0.624106503	0.365852883	0.406690734	No
ENSG00000227157	chr2	104406471	104416720	lncRNAs	ENSG00000170485	NPAS2	100820139	100996829	0.623252187	0.365493908	0.406396698	No
ENSG00000250686	chr6	61630233	61681049	lncRNAs	ENSG00000112232	KHDRBS2	61679961	62286225	0.623234782	0.365292758	0.406354384	Yes
ENSG00000249532	chr4	112646476	112650051	lncRNAs	ENSG00000145362	ANK2	112818032	113383725	0.622895216	0.365182856	0.406205387	No
ENSG00000224116	chr7	41693884	41713181	lncRNAs	ENSG00000136244	IL6	22725884	22732002	0.622770251	0.365079297	0.406181496	No
ENSG00000241728	chr21	44328944	44330046	lncRNAs	ENSG00000160305	DIP2A	46458891	46570015	0.622663038	0.365026124	0.406104727	No	ENSG00000160226
ENSG00000179523	chr15	44527257	44536640	lncRNAs	ENSG00000166734	CASC4	44288719	44415758	0.622564255	0.364919971	0.406003186	No
ENSG00000257809	chr12	56150796	56158220	lncRNAs	ENSG00000123384	LRP1	57128483	57213361	0.622559257	0.36486738	0.405996619	No
ENSG00000234478	chr1	226148003	226155071	lncRNAs	ENSG00000162946	DISC1	231626815	231724074	0.62247619	0.364837313	0.405959775	No
ENSG00000259326	chr15	38502853	38504981	lncRNAs	ENSG00000166734	CASC4	44288719	44415758	0.622105391	0.364645571	0.405931584	No
ENSG00000254963	chr11	75264289	75265170	lncRNAs	ENSG00000158636	C11orf30	76444923	76497231	0.622072687	0.364581391	0.405891033	No
ENSG00000256576	chr12	132186735	132189695	lncRNAs	ENSG00000183495	EP400	131949920	132080466	0.622000925	0.364468632	0.405790581	No
ENSG00000177234	chr10	120597949	120600108	lncRNAs	ENSG00000148737	TCF7L2	112950247	113167678	0.621893161	0.364407127	0.405733025	No
ENSG00000220575	chr7	155067034	155072450	lncRNAs	ENSG00000164778	EN2	155458129	155464831	0.621292348	0.364105895	0.4056325	No	ENSG00000157219
ENSG00000249602	chr1	151763384	151769501	lncRNAs	ENSG00000143442	POGZ	151402724	151442204	0.620877152	0.363867374	0.405416829	No
ENSG00000228058	chr1	230002372	230007195	lncRNAs	ENSG00000162946	DISC1	231626815	231724074	0.620723324	0.36362762	0.405287901	No
ENSG00000257579	chr12	107610034	107617721	lncRNAs	ENSG00000074590	NUAK1	106063340	106140033	0.620673018	0.363575237	0.405239478	No
ENSG00000223969	chr7	90590619	90595748	lncRNAs	ENSG00000127914	AKAP9	91940867	92110673	0.620555112	0.363483461	0.405233804	No
ENSG00000253641	chr8	10474565	10481974	lncRNAs	ENSG00000147316	MCPH1	6406596	6446567	0.620267523	0.363099237	0.405154216	No
ENSG00000228737	chr5	141618414	141626481	lncRNAs	ENSG00000091009	RBM27	146203605	146289223	0.619719036	0.362843702	0.40503897	No
ENSG00000247317	chr8	142981738	143018390	lncRNAs	ENSG00000160959	LRRC14	144517992	144520811	0.619540362	0.362566484	0.404879353	No
ENSG00000259113	chr14	50448807	50456742	lncRNAs	ENSG00000139915	MDGA2	46840092	47675605	0.619177442	0.362369592	0.404758242	No
ENSG00000235513	chr22	41207592	41217910	lncRNAs	ENSG00000239900	ADSL	40346500	40361313	0.61903083	0.362315218	0.404683078	No
ENSG00000257522	chr14	29210986	29381346	lncRNAs	ENSG00000176165	FOXG1	28760330	28765747	0.618907567	0.362303666	0.404676163	No
ENSG00000259515	chr14	102933574	102937177	lncRNAs	ENSG00000198752	CDC42BPB	102932380	103057549	0.618819229	0.36217816	0.404659092	Yes
ENSG00000256458	chr2	203328459	203329226	lncRNAs	ENSG00000116117	PARD3B	204545475	205620162	0.617918214	0.362089258	0.404533131	No
ENSG00000255449	chr11	77866412	77870091	lncRNAs	ENSG00000158636	C11orf30	76444923	76497231	0.616750366	0.36202717	0.404460646	No	ENSG00000087884
ENSG00000255692	chr12	119699768	119701011	lncRNAs	ENSG00000135127	CCDC64	119989869	120094494	0.616738459	0.361897238	0.404434911	No
ENSG00000234636	chrX	40735400	40738701	lncRNAs	ENSG00000147044	CASK	41514934	41923169	0.616379767	0.361617145	0.404363167	No
ENSG00000250101	chr5	177939622	177983054	lncRNAs	ENSG00000165671	NSD1	177133025	177135426	0.616077509	0.361517269	0.40435724	No
ENSG00000257622	chr14	105152194	105181194	lncRNAs	ENSG00000126214	KLC1	103561896	103657734	0.616035641	0.361491307	0.404160817	No
ENSG00000253352	chr22	30969245	30971483	lncRNAs	ENSG00000128271	ADORA2A	24417879	24433192	0.615421444	0.361351788	0.404139223	No
ENSG00000234614	chr1	151841877	151850385	lncRNAs	ENSG00000143442	POGZ	151402724	151442204	0.615397208	0.361307927	0.404096244	No
ENSG00000227757	chr21	32913649	33071104	lncRNAs	ENSG00000142168	SOD1	31659622	31668931	0.615256098	0.361291917	0.404009278	No
ENSG00000222041	chr2	87454781	87630751	lncRNAs	ENSG00000115548	KDM3A	86440647	86451123	0.614882822	0.361264468	0.404009018	No
ENSG00000205696	chr10	1526637	1556984	lncRNAs	ENSG00000015171	ZMYND11	134465	237651	0.614635947	0.361223362	0.403942984	No
ENSG00000235522	chr2	105846534	105855240	lncRNAs	ENSG00000170485	NPAS2	100820139	100996829	0.614495369	0.361103892	0.403855211	No
ENSG00000226963	chr2	172427774	172428603	lncRNAs	ENSG00000091428	RAPGEF4	172735274	172917837	0.614333824	0.361077525	0.403840306	No
ENSG00000253992	chr8	130935409	130949665	lncRNAs	ENSG00000132294	EFR3A	131904093	132013642	0.614010276	0.361052917	0.403785093	No
ENSG00000233766	chr2	191846539	192036759	lncRNAs	ENSG00000115415	STAT1	190964358	190974935	0.613702139	0.360927563	0.403721134	No
ENSG00000257069	chr11	64291722	64304769	lncRNAs	ENSG00000110076	NRXN2	64606174	64623996	0.613240439	0.360646449	0.403529457	No	ENSG00000182450
ENSG00000253174	chr8	41540381	41545044	lncRNAs	ENSG00000157168	NRG1	31639222	32764405	0.613236829	0.360643286	0.403522331	No
ENSG00000241772	chr2	138569090	138574458	lncRNAs	ENSG00000076003	MCM6	135839626	135876443	0.613204005	0.360599126	0.403516701	No
ENSG00000253972	chr8	119214625	119246827	lncRNAs	ENSG00000182197	EXT1	117794490	118111853	0.613052295	0.36056291	0.403414256	No	ENSG00000147676
ENSG00000228302	chr10	12244751	12246158	lncRNAs	ENSG00000165995	CACNB2	18140677	18543557	0.612952075	0.36055621	0.403403277	No
ENSG00000234235	chr2	241544403	241558977	lncRNAs	ENSG00000188389	PDCD1	241849884	241858894	0.612932457	0.360521802	0.403327777	No
ENSG00000256092	chr12	123363868	123365787	lncRNAs	ENSG00000197653	DNAH10	123762188	123936206	0.612757571	0.360479448	0.4032762	No
ENSG00000253806	chr8	142727283	142727690	lncRNAs	ENSG00000160959	LRRC14	144517992	144520811	0.612068121	0.360266233	0.403191571	No
ENSG00000241570	chr3	142960650	142964812	lncRNAs	ENSG00000181804	SLC9A9	143265222	143848468	0.611825939	0.36011393	0.403106546	No
ENSG00000258745	chr14	50912226	50913358	lncRNAs	ENSG00000139915	MDGA2	46840092	47675605	0.611406654	0.360042528	0.403088129	No
ENSG00000259368	chr15	40368925	40369640	lncRNAs	ENSG00000166734	CASC4	44288719	44415758	0.611316446	0.359855573	0.403056166	No
ENSG00000256940	chr11	64245961	64248197	lncRNAs	ENSG00000110076	NRXN2	64606174	64623996	0.611037785	0.359767989	0.403048581	No	ENSG00000257086
ENSG00000231880	chr11	47577725	47578277	lncRNAs	ENSG00000135387	CAPRIN1	34051731	34102610	0.610866813	0.359691849	0.403042225	No
ENSG00000184385	chr21	42102134	42108534	lncRNAs	ENSG00000171587	DSCAM	40010999	40847158	0.610755689	0.359670055	0.403036438	No
ENSG00000257718	chr12	38906451	38909592	lncRNAs	ENSG00000139174	PRICKLE1	42456757	42589746	0.609382422	0.359122146	0.402835188	No
ENSG00000236859	chr2	121649320	121728559	lncRNAs	ENSG00000074054	CLASP1	121337776	121606060	0.608946323	0.358949131	0.402726977	No
ENSG00000233175	chr17	45238028	45241734	lncRNAs	ENSG00000259207	ITGB3	47253846	47311816	0.608768812	0.358716604	0.402614316	No
ENSG00000213888	chr22	31346777	31348719	lncRNAs	ENSG00000128271	ADORA2A	24417879	24433192	0.608519827	0.358610842	0.402553535	No
ENSG00000224165	chr2	24971390	24972822	lncRNAs	ENSG00000138031	ADCY3	24819169	24919839	0.607441806	0.35827386	0.40206161	No
ENSG00000229893	chr7	27733064	27740395	lncRNAs	ENSG00000136244	IL6	22725884	22732002	0.607280963	0.358269988	0.402043834	No
ENSG00000231104	chr10	118017487	118045810	lncRNAs	ENSG00000148737	TCF7L2	112950247	113167678	0.607206499	0.358221964	0.402040744	No
ENSG00000254461	chr11	66259567	66261834	lncRNAs	ENSG00000254986	DPP3	66480013	66509550	0.60666249	0.358143691	0.401820854	No
ENSG00000255850	chr12	63804739	63808854	lncRNAs	ENSG00000166148	AVPR1A	63142759	63150942	0.606621565	0.358131788	0.401816504	No
ENSG00000250538	chr4	155206529	155208478	lncRNAs	ENSG00000151623	NR3C2	148078762	148444698	0.606310791	0.357996305	0.401779655	No
ENSG00000232956	chr7	44983023	44986637	lncRNAs	ENSG00000136244	IL6	22725884	22732002	0.605428688	0.357694165	0.401651474	No
ENSG00000236540	chr22	20058030	20065251	lncRNAs	ENSG00000093010	COMT	19941607	19969975	0.60504138	0.357690462	0.401616233	No	ENSG00000183597
ENSG00000230424	chr1	19210501	19240704	lncRNAs	ENSG00000133216	EPHB2	22710839	22891265	0.604866085	0.357344673	0.401580186	No
ENSG00000117242	chr1	20642657	20652193	lncRNAs	ENSG00000133216	EPHB2	22710839	22891265	0.604714646	0.357256177	0.401549446	No	ENSG00000158828, ENSG00000257033
ENSG00000259071	chr14	50326526	50327909	lncRNAs	ENSG00000139915	MDGA2	46840092	47675605	0.604482088	0.357070059	0.401447256	No
ENSG00000233930	chr11	1571353	1597583	lncRNAs	ENSG00000174672	BRSK2	1389899	1462685	0.603938535	0.357013707	0.401378062	No	ENSG00000205867
ENSG00000241544	chr3	157081738	157088547	lncRNAs	ENSG00000169359	SLC33A1	155821024	155854427	0.603743777	0.356941685	0.401374268	No	ENSG00000243629
ENSG00000245748	chr4	7030554	7046231	lncRNAs	ENSG00000109685	WHSC1	1871393	1982192	0.603704037	0.356918052	0.401366114	No	ENSG00000132405
ENSG00000243319	chr13	102292327	102394519	lncRNAs	ENSG00000041515	MYO16	108596152	109207997	0.603214816	0.356736405	0.401238867	No
ENSG00000254099	chr5	141970637	141982687	lncRNAs	ENSG00000091009	RBM27	146203605	146289223	0.603079006	0.356710389	0.401144444	No
ENSG00000258800	chr14	63598874	63599248	lncRNAs	ENSG00000171723	GPHN	66507407	67181798	0.603050459	0.356686685	0.401090629	No
ENSG00000258843	chr14	50821880	50823501	lncRNAs	ENSG00000139915	MDGA2	46840092	47675605	0.602909002	0.356678618	0.401068886	No
ENSG00000225721	chr1	44759037	44762177	lncRNAs	ENSG00000127124	HIVEP3	41506365	41662325	0.602753708	0.356619031	0.401022601	No
ENSG00000233706	chr1	226992140	226993206	lncRNAs	ENSG00000162946	DISC1	231626815	231724074	0.602470616	0.35655927	0.401000611	No
ENSG00000223947	chr2	100993676	101002244	lncRNAs	ENSG00000170485	NPAS2	100820139	100996829	0.602235195	0.356323745	0.400942314	Yes	ENSG00000170485
ENSG00000254428	chr11	119003742	119004893	lncRNAs	ENSG00000235718	MFRP	119338942	119346705	0.602191669	0.356217451	0.400934237	No
ENSG00000259468	chr15	34255286	34257832	lncRNAs	ENSG00000175344	CHRNA7	31923438	32159643	0.602074883	0.356202429	0.400899787	No
ENSG00000234912	chr17	77086716	77093762	lncRNAs	ENSG00000181523	SGSH	80206716	80209542	0.60147745	0.356121285	0.400811179	No
ENSG00000256028	chr12	122975320	122982907	lncRNAs	ENSG00000139726	DENR	122752824	122770070	0.601459299	0.356077751	0.40079937	No	ENSG00000150967
ENSG00000204092	chr6	40344344	40346151	lncRNAs	ENSG00000124767	GLO1	38675925	38703145	0.601398787	0.355972554	0.400753993	No
ENSG00000185837	chr22	17159384	17165439	lncRNAs	ENSG00000070371	CLTCL1	19179473	19291685	0.600664847	0.355700246	0.400666313	No
ENSG00000237481	chr1	229319403	229323087	lncRNAs	ENSG00000162946	DISC1	231626815	231724074	0.600652525	0.355696902	0.40065987	No
ENSG00000248664	chr5	69113112	69136394	lncRNAs	ENSG00000145703	IQGAP2	76403285	76708132	0.599508267	0.355151418	0.400402043	No
ENSG00000258441	chr14	21200079	21205503	lncRNAs	ENSG00000100888	CHD8	21385194	21437245	0.599324298	0.355144627	0.400360978	No
ENSG00000216863	chr6	6346465	6622744	lncRNAs	ENSG00000008083	JARID2	15246069	15522042	0.598922032	0.354995062	0.400223689	No	ENSG00000241216
ENSG00000226853	chr2	174487380	174488298	lncRNAs	ENSG00000091428	RAPGEF4	172735274	172917837	0.598792844	0.354705602	0.400184308	No
ENSG00000258459	chr14	20305730	20306811	lncRNAs	ENSG00000100888	CHD8	21385194	21437245	0.598242107	0.354577545	0.400076592	No
ENSG00000225986	chr1	20184242	20186486	lncRNAs	ENSG00000133216	EPHB2	22710839	22891265	0.597613351	0.354507304	0.399979287	No
ENSG00000250379	chr15	41825099	41827936	lncRNAs	ENSG00000166734	CASC4	44288719	44415758	0.597486962	0.354444045	0.399943342	No
ENSG00000230322	chr10	11168922	11171376	lncRNAs	ENSG00000165995	CACNB2	18140677	18543557	0.597346175	0.354294508	0.399779819	No
ENSG00000251680	chr5	129500361	129905917	lncRNAs	ENSG00000072682	P4HA2	132191838	132227815	0.597254373	0.35422737	0.3997379	No
ENSG00000235576	chr2	7725801	7730705	lncRNAs	ENSG00000151693	ASAP2	9206765	9405683	0.597192189	0.354193463	0.399671576	No
ENSG00000231770	chr3	194584004	194584908	lncRNAs	ENSG00000127249	ATP13A4	193398967	193554895	0.596682837	0.353943101	0.399544952	No
ENSG00000230532	chr17	48931791	48937100	lncRNAs	ENSG00000167085	PHB	49404049	49414858	0.596561183	0.353874581	0.399488776	No
ENSG00000223901	chr21	46220269	46222341	lncRNAs	ENSG00000160305	DIP2A	46458891	46570015	0.596198645	0.35386336	0.39942724	No
ENSG00000254571	chr9	99915077	99929896	lncRNAs	ENSG00000136928	GABBR2	98288109	98708935	0.59583833	0.353783933	0.399237412	No
ENSG00000233593	chr1	90769086	90851528	lncRNAs	ENSG00000162631	NTNG1	107140007	107481828	0.595773386	0.353695909	0.399212613	No
ENSG00000235027	chr11	1760348	1762486	lncRNAs	ENSG00000167244	IGF2	2129112	2137290	0.595622988	0.353662205	0.399139621	No
ENSG00000253711	chr8	61300164	61301069	lncRNAs	ENSG00000171316	CHD7	60678740	60868028	0.595396365	0.353567918	0.399109168	No
ENSG00000231074	chr6	30286690	30326846	lncRNAs	ENSG00000206503	HLA-A	29941260	29945884	0.595368387	0.3534424	0.399092304	No
ENSG00000232993	chr1	53069938	53085502	lncRNAs	ENSG00000157184	CPT2	53196792	53214178	0.595326498	0.353437037	0.399089995	No
ENSG00000238221	chr6	7276031	7298872	lncRNAs	ENSG00000008083	JARID2	15246069	15522042	0.595114378	0.353433074	0.399083953	No
ENSG00000224855	chr3	193618609	193627332	lncRNAs	ENSG00000127249	ATP13A4	193398967	193554895	0.594949286	0.35338107	0.399031371	No
ENSG00000226047	chr9	107117459	107121705	lncRNAs	ENSG00000136928	GABBR2	98288109	98708935	0.594707393	0.353370306	0.398986943	No
ENSG00000228838	chr1	53288024	53289706	lncRNAs	ENSG00000157184	CPT2	53196792	53214178	0.594337945	0.353099549	0.398841477	No
ENSG00000254693	chr11	44604508	44605337	lncRNAs	ENSG00000135387	CAPRIN1	34051731	34102610	0.594273949	0.3530747	0.398776675	No
ENSG00000258471	chr14	20995837	20999163	lncRNAs	ENSG00000100888	CHD8	21385194	21437245	0.594155917	0.353031221	0.398756886	No
ENSG00000247796	chr5	53109816	53114978	lncRNAs	ENSG00000164190	NIPBL	36876769	37066413	0.593584136	0.352983264	0.398685451	No
ENSG00000256712	chr12	11166090	11171353	lncRNAs	ENSG00000111276	CDKN1B	12715058	12721204	0.592366671	0.352702229	0.398471211	No
ENSG00000204241	chr11	134032216	134041325	lncRNAs	ENSG00000149571	KIRREL3	126423358	127000770	0.592090626	0.352544482	0.398346683	No
ENSG00000250241	chr4	133075311	133096826	lncRNAs	ENSG00000138650	PCDH10	133149294	133194700	0.591703007	0.352280441	0.398256222	No
ENSG00000247137	chr11	83184491	83193642	lncRNAs	ENSG00000158636	C11orf30	76444923	76497231	0.591543026	0.352188544	0.398122852	No
ENSG00000177699	chr15	78978889	78985926	lncRNAs	ENSG00000136425	CIB2	78104606	78131445	0.59106834	0.352125471	0.398021184	No	ENSG00000058335
ENSG00000255114	chr11	119044188	119045493	lncRNAs	ENSG00000235718	MFRP	119338942	119346705	0.59090432	0.352106805	0.397960841	No
ENSG00000178803	chr22	24429206	24494800	lncRNAs	ENSG00000128271	ADORA2A	24417879	24433192	0.590715601	0.352026452	0.397905207	Yes
ENSG00000228063	chr1	218983023	219173493	lncRNAs	ENSG00000116141	MARK1	220528183	220664456	0.590335719	0.35185867	0.397750164	No
ENSG00000254224	chr8	96235427	96238034	lncRNAs	ENSG00000169439	SDC2	96493813	96537343	0.590016411	0.351609377	0.397516605	No
ENSG00000243819	chr2	10690344	10692099	lncRNAs	ENSG00000151693	ASAP2	9206765	9405683	0.589983855	0.351590136	0.397462011	No
ENSG00000258610	chr14	76778952	76782249	lncRNAs	ENSG00000071246	VASH1	76761468	76783015	0.58988639	0.351419077	0.397397679	Yes	ENSG00000071246, ENSG00000258301, ENSG00000259081
ENSG00000243613	chr1	153746851	153751227	lncRNAs	ENSG00000160716	CHRNB2	154567778	154580013	0.589250165	0.351291933	0.397284855	No
ENSG00000253200	chr8	22613908	22616657	lncRNAs	ENSG00000175445	LPL	19901717	19954151	0.588840597	0.35127855	0.397266917	No
ENSG00000227253	chr10	32266289	32269474	lncRNAs	ENSG00000095787	WAC	28532493	28623112	0.588718586	0.351192711	0.397263913	No
ENSG00000232828	chrX	48698963	48737163	lncRNAs	ENSG00000102103	PQBP1	48890197	48903105	0.588621944	0.351161639	0.397250178	No
ENSG00000234527	chr13	66303871	66323561	lncRNAs	ENSG00000184226	PCDH9	66302834	67230336	0.588504706	0.351145839	0.397155236	Yes
ENSG00000203288	chr1	151790804	151791545	lncRNAs	ENSG00000143442	POGZ	151402724	151442204	0.587891106	0.350742162	0.397056001	No
ENSG00000226702	chr2	55963191	56047326	lncRNAs	ENSG00000119866	BCL11A	60450520	60554467	0.587645421	0.350600107	0.396987327	No
ENSG00000227082	chr1	121396754	121463129	lncRNAs	ENSG00000009307	CSDE1	114716913	114757983	0.58754063	0.350450383	0.396976331	No
ENSG00000257303	chr12	56300076	56314802	lncRNAs	ENSG00000123384	LRP1	57128483	57213361	0.587447481	0.350436021	0.396957437	No
ENSG00000240143	chrX	129794994	129796963	lncRNAs	ENSG00000122126	OCRL	129539849	129558979	0.587050436	0.350229453	0.396823062	No
ENSG00000244124	chr3	141918252	141919021	lncRNAs	ENSG00000181804	SLC9A9	143265222	143848468	0.586923268	0.350166254	0.396805457	No
ENSG00000236266	chr1	7810242	7827342	lncRNAs	ENSG00000177000	MTHFR	11785723	11805413	0.586580557	0.350011766	0.396712312	No
ENSG00000255949	chr11	67431367	67435399	lncRNAs	ENSG00000110066	SUV420H1	68154863	68213296	0.586389489	0.349887452	0.396701659	No
ENSG00000228170	chr6	3138394	3153062	lncRNAs	ENSG00000008083	JARID2	15246069	15522042	0.585859685	0.349712738	0.396557194	No
ENSG00000258892	chr14	60879714	60982585	lncRNAs	ENSG00000171723	GPHN	66507407	67181798	0.58556839	0.34949289	0.396357608	No
ENSG00000250786	chr5	9546200	9550609	lncRNAs	ENSG00000112902	SEMA5A	9035033	9546075	0.585289062	0.349439114	0.396340943	No
ENSG00000223891	chr20	44210907	44226015	lncRNAs	ENSG00000196839	ADA	44619522	44626491	0.585078493	0.3493409	0.396280461	No
ENSG00000224272	chr2	241808312	241810637	lncRNAs	ENSG00000188389	PDCD1	241849884	241858894	0.584959636	0.349244737	0.396195496	No
ENSG00000256628	chr3	101676475	101679217	lncRNAs	ENSG00000151577	DRD3	114128652	114199407	0.584868396	0.349114479	0.39615201	No
ENSG00000259070	chr14	38738155	38837511	lncRNAs	ENSG00000165355	FBXO33	39397669	39432500	0.584563473	0.348909458	0.395881897	No
ENSG00000259488	chr15	48312353	48331856	lncRNAs	ENSG00000166147	FBN1	48408306	48645849	0.584309673	0.348622909	0.395767138	No
ENSG00000258449	chr12	25096868	25100980	lncRNAs	ENSG00000133703	KRAS	25205246	25250929	0.584158255	0.348424045	0.395715928	No
ENSG00000254933	chr11	76190725	76195071	lncRNAs	ENSG00000158636	C11orf30	76444923	76497231	0.583435118	0.348294531	0.395596175	No
ENSG00000250934	chr3	126266747	126291518	lncRNAs	ENSG00000172780	RAB43	129087569	129121790	0.583401802	0.348289976	0.395580862	No
ENSG00000259663	chr5	51372736	51379497	lncRNAs	ENSG00000164190	NIPBL	36876769	37066413	0.583004648	0.348131885	0.39546736	No	ENSG00000016082, ENSG00000248918, ENSG00000250360
ENSG00000227388	chr9	35772163	35780598	lncRNAs	ENSG00000196092	PAX5	36833269	37034268	0.582903707	0.348051913	0.395373273	No
ENSG00000205559	chr22	50583026	50583877	lncRNAs	ENSG00000251322	SHANK3	50674415	50733298	0.58200762	0.34783998	0.395008236	No
ENSG00000259366	chr8	29055935	29056685	lncRNAs	ENSG00000168077	SCARA3	27633868	27676776	0.581310821	0.347743461	0.394925586	No
ENSG00000253744	chr5	66144156	66144795	lncRNAs	ENSG00000145703	IQGAP2	76403285	76708132	0.581213307	0.347368529	0.394779294	No
ENSG00000244625	chr22	26672747	26719282	lncRNAs	ENSG00000128271	ADORA2A	24417879	24433192	0.581191623	0.347367175	0.39471421	No
ENSG00000235790	chr1	31644049	31659746	lncRNAs	ENSG00000092847	AGO1	35869808	35920958	0.581052338	0.347299997	0.394686852	No
ENSG00000255435	chr11	118510273	118530695	lncRNAs	ENSG00000235718	MFRP	119338942	119346705	0.580455179	0.347083435	0.394635793	No
ENSG00000258317	chr12	56120033	56129619	lncRNAs	ENSG00000123384	LRP1	57128483	57213361	0.579996706	0.346723265	0.394276069	No
ENSG00000238186	chr1	40515754	40517174	lncRNAs	ENSG00000117016	RIMS3	40620680	40665682	0.579977917	0.346700935	0.39407854	No
ENSG00000223442	chr5	132630589	132641773	lncRNAs	ENSG00000072682	P4HA2	132191838	132227815	0.579941161	0.346628505	0.394074191	No
ENSG00000230852	chr6	84019204	84026100	lncRNAs	ENSG00000118432	CNR1	88139864	88166359	0.579853411	0.346611954	0.394016262	No
ENSG00000225383	chr10	10784437	10789081	lncRNAs	ENSG00000165995	CACNB2	18140677	18543557	0.579846312	0.346607325	0.393964228	No
ENSG00000225194	chr9	96019724	96021811	lncRNAs	ENSG00000136928	GABBR2	98288109	98708935	0.579648437	0.346591082	0.393916535	No
ENSG00000257605	chr12	53298655	53300314	lncRNAs	ENSG00000196876	SCN8A	51590266	51662820	0.578880484	0.346243945	0.393716561	No
ENSG00000248980	chr4	176308268	176320458	lncRNAs	ENSG00000151623	NR3C2	148078762	148444698	0.578816071	0.346213309	0.393678785	No
ENSG00000214293	chr7	77657659	77696255	lncRNAs	ENSG00000158321	AUTS2	69598296	70792867	0.578774097	0.346210438	0.393586103	No
ENSG00000256632	chr12	132688049	132714912	lncRNAs	ENSG00000183495	EP400	131949920	132080466	0.578702842	0.346009574	0.393508948	No
ENSG00000225539	chr2	194344190	194419512	lncRNAs	ENSG00000138411	HECW2	196189099	196195404	0.578679583	0.345941259	0.393496625	No
ENSG00000255182	chr8	144495458	144500280	lncRNAs	ENSG00000160959	LRRC14	144517992	144520811	0.578433985	0.34591459	0.393470599	No	ENSG00000248411
ENSG00000232586	chr1	180949699	180954887	lncRNAs	ENSG00000198216	CACNA1E	181317690	181716129	0.578149816	0.3458248	0.393291233	No
ENSG00000204685	chr2	96208403	96242593	lncRNAs	ENSG00000170485	NPAS2	100820139	100996829	0.578016763	0.345792229	0.393228698	No
ENSG00000253690	chr8	28250063	28339255	lncRNAs	ENSG00000168077	SCARA3	27633868	27676776	0.577962458	0.345776272	0.393009432	No
ENSG00000243701	chr3	107220744	107292018	lncRNAs	ENSG00000151577	DRD3	114128652	114199407	0.577714852	0.345767761	0.392995018	No
ENSG00000250186	chr17	49404081	49405197	lncRNAs	ENSG00000167085	PHB	49404049	49414858	0.576954613	0.345463841	0.392858579	Yes
ENSG00000257769	chr16	15608474	15610563	lncRNAs	ENSG00000186260	MKL2	14071321	14210298	0.576535373	0.345285577	0.392771489	No
ENSG00000239930	chr21	42496539	42497443	lncRNAs	ENSG00000171587	DSCAM	40010999	40847158	0.57650048	0.3452744	0.392731837	No
ENSG00000233222	chr1	153750983	153752176	lncRNAs	ENSG00000160716	CHRNB2	154567778	154580013	0.575933067	0.344952462	0.392519051	No
ENSG00000235529	chr2	235505751	235507566	lncRNAs	ENSG00000157985	AGAP1	235494043	236131793	0.575794702	0.344949057	0.392517326	Yes
ENSG00000255108	chr11	823634	832883	lncRNAs	ENSG00000177030	DEAF1	644233	687936	0.575681113	0.344907991	0.392494488	No	ENSG00000177666
ENSG00000257557	chr12	79934901	79942712	lncRNAs	ENSG00000198707	CEP290	88049014	88141307	0.575074627	0.344508554	0.392161356	No
ENSG00000232832	chr3	198038321	198039234	lncRNAs	ENSG00000180370	PAK2	196739857	196832647	0.574900541	0.344436449	0.392053032	No
ENSG00000247049	chr5	181224646	181230685	lncRNAs	ENSG00000165671	NSD1	177133025	177135426	0.574587483	0.344329026	0.391926599	No
ENSG00000249082	chr5	135038831	135040047	lncRNAs	ENSG00000043143	PHF15	134524312	134559967	0.574537575	0.344310659	0.391897118	No	No
ENSG00000233695	chr13	113815630	113845744	lncRNAs	ENSG00000041515	MYO16	108596152	109207997	0.574323326	0.344259678	0.391867388	No
ENSG00000247095	chr11	565660	568420	lncRNAs	ENSG00000070047	PHRF1	576470	612222	0.574034522	0.344217009	0.391822456	No
ENSG00000226519	chr13	44094822	44147735	lncRNAs	ENSG00000102786	INTS6	51354077	51369131	0.574034011	0.344212167	0.39179726	No
ENSG00000229770	chr22	26161905	26168753	lncRNAs	ENSG00000128271	ADORA2A	24417879	24433192	0.573870569	0.344120861	0.391704961	No
ENSG00000241326	chr1	9983141	9984568	lncRNAs	ENSG00000177000	MTHFR	11785723	11805413	0.573600355	0.34393467	0.391436316	No
ENSG00000245156	chr11	66269832	66278525	lncRNAs	ENSG00000254986	DPP3	66480013	66509550	0.573597644	0.343909443	0.391404741	No
ENSG00000227492	chr10	100229629	100234398	lncRNAs	ENSG00000107816	LZTS2	100996618	101003818	0.573428984	0.343871324	0.391345792	No
ENSG00000235996	chr20	19212852	19213477	lncRNAs	ENSG00000172264	MACROD2	13995369	16053197	0.573091099	0.343819364	0.391324519	No
ENSG00000226508	chr2	105144113	105145222	lncRNAs	ENSG00000170485	NPAS2	100820139	100996829	0.572789636	0.343732976	0.391251387	No
ENSG00000235688	chr2	949627	950274	lncRNAs	ENSG00000186487	MYT1L	1789113	2326210	0.572225843	0.343517363	0.391003749	No
ENSG00000236154	chr10	69575807	69577154	lncRNAs	ENSG00000183230	CTNNA3	65912523	67696195	0.571519974	0.343235912	0.39095602	No
ENSG00000223774	chr1	201893842	201899978	lncRNAs	ENSG00000117139	KDM5B	202724495	202809470	0.571201882	0.343108568	0.39085587	No	ENSG00000163431
ENSG00000255794	chr12	97430884	97565035	lncRNAs	ENSG00000171759	PAH	102836889	102917244	0.570972494	0.343101272	0.390836742	No
ENSG00000234608	chr12	111839764	111842902	lncRNAs	ENSG00000173064	HECTD4	112160188	112382092	0.570908635	0.343084106	0.390785159	No
ENSG00000251141	chr5	44742420	44746096	lncRNAs	ENSG00000164190	NIPBL	36876769	37066413	0.570780189	0.343073957	0.39066629	No
ENSG00000236662	chr10	100980507	100985614	lncRNAs	ENSG00000107816	LZTS2	100996618	101003818	0.570442339	0.342924546	0.390450046	No
ENSG00000189316	chr7	64888527	64890100	lncRNAs	ENSG00000158321	AUTS2	69598296	70792867	0.570372794	0.342895368	0.390428631	No
ENSG00000244701	chr7	141652381	141656810	lncRNAs	ENSG00000157764	BRAF	140719327	140924810	0.569878898	0.342575942	0.390259401	No
ENSG00000249743	chr5	73213930	73295258	lncRNAs	ENSG00000145703	IQGAP2	76403285	76708132	0.569630194	0.342335869	0.390235811	No
ENSG00000254907	chr11	43328748	43359296	lncRNAs	ENSG00000135387	CAPRIN1	34051731	34102610	0.569313873	0.342097538	0.390145042	No
ENSG00000250902	chr4	145514615	145517118	lncRNAs	ENSG00000151623	NR3C2	148078762	148444698	0.56916354	0.342093523	0.390124781	No	ENSG00000170365
ENSG00000224384	chr6	96785137	96795821	lncRNAs	ENSG00000123552	USP45	99432379	99515425	0.569123877	0.34207131	0.390089245	No
ENSG00000254230	chr8	22565997	22567171	lncRNAs	ENSG00000175445	LPL	19901717	19954151	0.567648214	0.34127461	0.389642326	No	ENSG00000120896
ENSG00000231768	chr1	234527887	234531792	lncRNAs	ENSG00000162946	DISC1	231626815	231724074	0.567389248	0.341192633	0.389601654	No
ENSG00000233682	chr6	159165899	159167353	lncRNAs	ENSG00000185345	PARK2	161347417	162727766	0.565862581	0.34075157	0.389164296	No
ENSG00000237943	chr10	6580419	6584299	lncRNAs	ENSG00000015171	ZMYND11	134465	237651	0.565692779	0.340663667	0.38909404	No
ENSG00000246451	chr14	103682362	103684015	lncRNAs	ENSG00000126214	KLC1	103561896	103657734	0.565647929	0.340656406	0.389093177	No
ENSG00000255959	chr11	60835996	60842965	lncRNAs	ENSG00000110076	NRXN2	64606174	64623996	0.565401575	0.340598392	0.389037845	No
ENSG00000255470	chr11	18140186	18189495	lncRNAs	ENSG00000166833	NAV2	19350724	20121598	0.565151892	0.340538959	0.388882884	No	ENSG00000224002, ENSG00000255138
ENSG00000228404	chr21	46185079	46188941	lncRNAs	ENSG00000160305	DIP2A	46458891	46570015	0.564806648	0.340526427	0.388880201	No
ENSG00000250988	chr15	82750564	82754937	lncRNAs	ENSG00000172379	ARNT2	80404350	80475580	0.564397447	0.340454863	0.388707365	No
ENSG00000242125	chr1	28505980	28510892	lncRNAs	ENSG00000133216	EPHB2	22710839	22891265	0.564307865	0.340406963	0.388635148	No
ENSG00000228061	chr11	31618124	31767922	lncRNAs	ENSG00000109911	ELP4	31509755	31707405	0.563933354	0.340248738	0.388362545	Yes
ENSG00000229780	chr1	154553609	154555017	lncRNAs	ENSG00000160716	CHRNB2	154567778	154580013	0.563695498	0.340101717	0.388298213	No
ENSG00000247903	chr12	26971586	26979582	lncRNAs	ENSG00000133703	KRAS	25205246	25250929	0.563683194	0.340049838	0.388274656	No
ENSG00000225578	chr3	196939877	196942534	lncRNAs	ENSG00000180370	PAK2	196739857	196832647	0.562994777	0.339956517	0.388231682	No
ENSG00000255717	chr11	62851984	62855823	lncRNAs	ENSG00000110076	NRXN2	64606174	64623996	0.562933716	0.339940621	0.388209342	No
ENSG00000248866	chr4	52659406	52661668	lncRNAs	ENSG00000174799	CEP135	55948871	55960925	0.562172036	0.339778427	0.388019278	No
ENSG00000257520	chr14	36473207	36519521	lncRNAs	ENSG00000165355	FBXO33	39397669	39432500	0.561899947	0.339717947	0.388013526	No	ENSG00000229415
ENSG00000255087	chr11	127021736	127054713	lncRNAs	ENSG00000149571	KIRREL3	126423358	127000770	0.561726539	0.33952433	0.387813561	No
ENSG00000231999	chr1	89581291	89589542	lncRNAs	ENSG00000162631	NTNG1	107140007	107481828	0.560935398	0.339381787	0.387640397	No
ENSG00000236546	chr1	39897745	39899098	lncRNAs	ENSG00000117016	RIMS3	40620680	40665682	0.560670184	0.339170584	0.387548229	No	ENSG00000116990
ENSG00000257764	chr12	69353493	69354225	lncRNAs	ENSG00000111537	IFNG	68154768	68159740	0.560377985	0.33895577	0.387390568	No	ENSG00000090382
ENSG00000236508	chr3	193307244	193314362	lncRNAs	ENSG00000127249	ATP13A4	193398967	193554895	0.559380115	0.338703201	0.387302198	No
ENSG00000223989	chr1	9848318	9850154	lncRNAs	ENSG00000177000	MTHFR	11785723	11805413	0.558991801	0.338385922	0.38691911	No
ENSG00000257545	chr12	106495958	106774918	lncRNAs	ENSG00000074590	NUAK1	106063340	106140033	0.558830661	0.338327491	0.386795112	No
ENSG00000231249	chr3	4490891	4493163	lncRNAs	ENSG00000144619	CNTN4	2098813	2745687	0.558757785	0.338307422	0.386769298	No
ENSG00000233635	chr17	63193930	63197785	lncRNAs	ENSG00000170921	TANC2	63009556	63427699	0.558048788	0.338185967	0.386700966	Yes
ENSG00000244879	chr15	50354959	50356034	lncRNAs	ENSG00000166477	LEO1	51938025	51971778	0.557751404	0.338155129	0.386597874	No
ENSG00000235652	chr6	145749917	145751137	lncRNAs	ENSG00000164506	STXBP5	147204425	147293385	0.557668329	0.338151191	0.386583549	No
ENSG00000246375	chr4	88284507	88331383	lncRNAs	ENSG00000152583	SPARCL1	87473335	87529504	0.557536703	0.337959508	0.386462659	No
ENSG00000253661	chr8	76491200	76683156	lncRNAs	ENSG00000164687	FABP5	81280536	81284775	0.557236426	0.337813342	0.386377185	No
ENSG00000233138	chr6	142748443	142753759	lncRNAs	ENSG00000164506	STXBP5	147204425	147293385	0.557178045	0.337752588	0.386373601	No
ENSG00000248479	chr4	65702202	65705553	lncRNAs	ENSG00000174799	CEP135	55948871	55960925	0.557006277	0.337630975	0.38622356	No
ENSG00000230487	chr7	1570073	1589626	lncRNAs	ENSG00000003147	ICA1	8113184	8262167	0.557006105	0.337622671	0.386165249	No
ENSG00000235191	chr19	48910930	48918891	lncRNAs	ENSG00000161681	SHANK1	50661827	50689404	0.55684522	0.33751003	0.386137711	No
ENSG00000258520	chr14	69239166	69260567	lncRNAs	ENSG00000171723	GPHN	66507407	67181798	0.556742531	0.337432722	0.386061632	No
ENSG00000247033	chr16	75108601	75110712	lncRNAs	ENSG00000152910	CNTNAP4	76277278	76559238	0.556677428	0.337377747	0.386032733	No	ENSG00000186187
ENSG00000246174	chr11	78139771	78142059	lncRNAs	ENSG00000158636	C11orf30	76444923	76497231	0.556601149	0.337323192	0.386005652	No
ENSG00000162913	chr1	228203503	228213601	lncRNAs	ENSG00000162946	DISC1	231626815	231724074	0.556365323	0.337221388	0.385907288	No
ENSG00000234818	chr2	10589166	10604830	lncRNAs	ENSG00000151693	ASAP2	9206765	9405683	0.556360229	0.337178838	0.385871358	No
ENSG00000227685	chr17	20612912	20633234	lncRNAs	ENSG00000108557	RAI1	17681458	17811453	0.556098832	0.337104752	0.385827288	No
ENSG00000226245	chr10	43643872	43645047	lncRNAs	ENSG00000177613	CSTF2T	51695486	51699595	0.555579623	0.337032948	0.385759173	No
ENSG00000242973	chr6	46670444	46687800	lncRNAs	ENSG00000112655	PTK7	43076307	43129617	0.555167728	0.336945489	0.385699767	No
ENSG00000249673	chr4	2934882	2952018	lncRNAs	ENSG00000109685	WHSC1	1871393	1982192	0.554900688	0.336756665	0.385561364	No
ENSG00000248734	chr5	96784777	96785999	lncRNAs	ENSG00000081189	MEF2C	88717117	88883464	0.554841743	0.33667774	0.385536863	No
ENSG00000178440	chr10	49942056	50011654	lncRNAs	ENSG00000177613	CSTF2T	51695486	51699595	0.554667281	0.336532317	0.385484683	No
ENSG00000254343	chr8	120052180	120056184	lncRNAs	ENSG00000182197	EXT1	117794490	118111853	0.554495696	0.336322331	0.385443184	No
ENSG00000237768	chr10	73071295	73074008	lncRNAs	ENSG00000156110	ADK	74151202	74708699	0.553741821	0.336136204	0.384947699	No
ENSG00000179743	chr1	15834474	15848147	lncRNAs	ENSG00000177000	MTHFR	11785723	11805413	0.553650105	0.33610989	0.384875261	No
ENSG00000163597	chr17	76557764	76564689	lncRNAs	ENSG00000181523	SGSH	80206716	80209542	0.553511085	0.336043348	0.384835798	No
ENSG00000237188	chr1	147172755	147286393	lncRNAs	ENSG00000117362	APH1A	150265399	150269209	0.553480115	0.335987816	0.38482937	No
ENSG00000224195	chr10	73813518	73814737	lncRNAs	ENSG00000156110	ADK	74151202	74708699	0.553385932	0.335895094	0.384732251	No	ENSG00000148660
ENSG00000224614	chr3	195908076	195911257	lncRNAs	ENSG00000180370	PAK2	196739857	196832647	0.553197637	0.335752648	0.384648448	No
ENSG00000248197	chr4	181064089	181159149	lncRNAs	ENSG00000151623	NR3C2	148078762	148444698	0.553189086	0.335705483	0.384592933	No
ENSG00000145075	chr3	180614008	180737874	lncRNAs	ENSG00000177565	TBL1XR1	177019340	177041181	0.552387288	0.335536119	0.384445408	No
ENSG00000255036	chr9	97238497	97377287	lncRNAs	ENSG00000136928	GABBR2	98288109	98708935	0.552365407	0.335464224	0.38444507	No	ENSG00000197816
ENSG00000177822	chr4	181874438	182144195	lncRNAs	ENSG00000151623	NR3C2	148078762	148444698	0.552314511	0.335414912	0.384441754	No
ENSG00000230498	chr1	77067920	77078482	lncRNAs	ENSG00000116745	RPE65	68428822	68449954	0.551263094	0.335064553	0.384045034	No
ENSG00000237919	chr1	70013982	70031222	lncRNAs	ENSG00000116745	RPE65	68428822	68449954	0.551218412	0.335042433	0.384007634	No
ENSG00000237655	chr2	177603089	177618572	lncRNAs	ENSG00000091428	RAPGEF4	172735274	172917837	0.551202201	0.335002628	0.383993306	No
ENSG00000255224	chr8	144078002	144079265	lncRNAs	ENSG00000160959	LRRC14	144517992	144520811	0.550820979	0.334840641	0.383833924	No
ENSG00000231563	chr1	228407365	228410870	lncRNAs	ENSG00000162946	DISC1	231626815	231724074	0.550669175	0.334564712	0.383764995	No
ENSG00000232803	chr20	62663019	62666627	lncRNAs	ENSG00000101204	CHRNA4	63343223	63361349	0.549711303	0.334408937	0.383459842	No	ENSG00000101187
ENSG00000203875	chr6	85650491	85678748	lncRNAs	ENSG00000118432	CNR1	88139864	88166359	0.54942036	0.334375514	0.383396286	No
ENSG00000258782	chr14	59479274	59525437	lncRNAs	ENSG00000171723	GPHN	66507407	67181798	0.549325671	0.334351056	0.383343027	No
ENSG00000255817	chr12	64108763	64120489	lncRNAs	ENSG00000166148	AVPR1A	63142759	63150942	0.549118039	0.33422765	0.383250652	No	ENSG00000255886
ENSG00000254980	chr11	111514043	111526755	lncRNAs	ENSG00000137713	PPP2R1B	111726908	111766382	0.548934301	0.334104241	0.383173262	No	ENSG00000183644
ENSG00000259407	chr15	85744109	85750281	lncRNAs	ENSG00000140538	NTRK3	87859751	88256747	0.548632185	0.333940808	0.382893248	No
ENSG00000243107	chr7	92200014	92206857	lncRNAs	ENSG00000127914	AKAP9	91940867	92110673	0.54856326	0.333910941	0.382854906	No
ENSG00000233452	chr6	146824539	147174053	lncRNAs	ENSG00000164506	STXBP5	147204425	147293385	0.548162846	0.333577173	0.382768568	No
ENSG00000228384	chr2	70994510	71002754	lncRNAs	ENSG00000115507	OTX1	63050057	63057836	0.547341468	0.333341664	0.382697769	No
ENSG00000223390	chr1	52033391	52044279	lncRNAs	ENSG00000157184	CPT2	53196792	53214178	0.547297449	0.333263772	0.382624017	No
ENSG00000259678	chr15	51414097	51498833	lncRNAs	ENSG00000166477	LEO1	51938025	51971778	0.547165367	0.33325547	0.382599491	No
ENSG00000258035	chr12	94167528	94187045	lncRNAs	ENSG00000198707	CEP290	88049014	88141307	0.546841188	0.333102544	0.382530462	No
ENSG00000211683	chr22	23630618	23638941	lncRNAs	ENSG00000128271	ADORA2A	24417879	24433192	0.546837437	0.333100057	0.382528219	No	ENSG00000234353
ENSG00000205106	chr11	45771432	45772358	lncRNAs	ENSG00000135387	CAPRIN1	34051731	34102610	0.546715458	0.333089441	0.38249338	No
ENSG00000235919	chr1	155562042	155563646	lncRNAs	ENSG00000116539	ASH1L	155335268	155562693	0.546632572	0.332947293	0.382454166	Yes
ENSG00000255886	chr12	64038562	64097618	lncRNAs	ENSG00000166148	AVPR1A	63142759	63150942	0.546426013	0.332931494	0.382444121	No	ENSG00000255817
ENSG00000258727	chr14	23561097	23568073	lncRNAs	ENSG00000100888	CHD8	21385194	21437245	0.54591926	0.332871521	0.38240121	No	ENSG00000213983
ENSG00000235300	chr17	48294335	48307666	lncRNAs	ENSG00000259207	ITGB3	47253846	47311816	0.545871029	0.332808938	0.382399191	No
ENSG00000253716	chr8	143280161	143280849	lncRNAs	ENSG00000160959	LRRC14	144517992	144520811	0.545698052	0.332531577	0.382132128	No
ENSG00000225889	chr2	64143239	64229605	lncRNAs	ENSG00000115507	OTX1	63050057	63057836	0.545477113	0.332375541	0.382017646	No
ENSG00000230113	chr17	30956280	30956961	lncRNAs	ENSG00000181481	RNF135	30970984	30999370	0.545351386	0.332266781	0.381983846	No
ENSG00000196741	chrX	47483571	47484808	lncRNAs	ENSG00000008056	SYN1	47571901	47619857	0.545066333	0.332234013	0.381964822	No
ENSG00000245067	chr4	57109762	57205299	lncRNAs	ENSG00000174799	CEP135	55948871	55960925	0.544241332	0.332086392	0.381795094	No
ENSG00000226465	chr20	25697003	25752709	lncRNAs	ENSG00000101004	NINL	25452697	25585531	0.543786266	0.331782078	0.381584171	No
ENSG00000145063	chr2	11105317	11132176	lncRNAs	ENSG00000151693	ASAP2	9206765	9405683	0.543622491	0.331768976	0.381448607	No
ENSG00000205018	chr16	88939789	88951524	lncRNAs	ENSG00000167522	ANKRD11	89267630	89490320	0.543565508	0.331742893	0.381416424	No
ENSG00000251022	chr4	82893009	82900960	lncRNAs	ENSG00000163625	WDFY3	84669610	84966391	0.543370641	0.331566756	0.381367386	No
ENSG00000228106	chr1	222815022	222837384	lncRNAs	ENSG00000116141	MARK1	220528183	220664456	0.542999617	0.331397412	0.3813336	No
ENSG00000222020	chr2	239401436	239402357	lncRNAs	ENSG00000068024	HDAC4	239048168	239400949	0.542531268	0.331161816	0.381163742	No
ENSG00000256448	chr11	73405297	73410672	lncRNAs	ENSG00000172893	DHCR7	71428193	71439065	0.541833461	0.331012627	0.381084807	No
ENSG00000231092	chr2	216259595	216266130	lncRNAs	ENSG00000127831	VIL1	218419121	218428255	0.54172027	0.33099182	0.381058928	No
ENSG00000253722	chr8	93733216	93734022	lncRNAs	ENSG00000169439	SDC2	96493813	96537343	0.541329743	0.330701673	0.380985773	No
ENSG00000236164	chr6	46758296	46761158	lncRNAs	ENSG00000112655	PTK7	43076307	43129617	0.540731738	0.330690278	0.380866504	No
ENSG00000257000	chr12	132077803	132080460	lncRNAs	ENSG00000183495	EP400	131949920	132080466	0.540480408	0.330595447	0.380712704	Yes
ENSG00000259577	chr15	52179999	52205963	lncRNAs	ENSG00000197535	MYO5A	52307283	52529050	0.540476725	0.330560528	0.380702379	No
ENSG00000223960	chr2	178413635	178440243	lncRNAs	ENSG00000061676	NCKAP1	182909115	183038457	0.540389772	0.330452369	0.380696797	No
ENSG00000251259	chr4	105137280	105140619	lncRNAs	ENSG00000168769	TET2	105145875	105242771	0.539832758	0.33028916	0.380556643	No
ENSG00000176868	chr9	131497479	131500191	lncRNAs	ENSG00000165699	TSC1	132891348	132905621	0.539350855	0.330112153	0.380528786	No
ENSG00000254928	chr11	74455348	74456825	lncRNAs	ENSG00000158636	C11orf30	76444923	76497231	0.538866709	0.330037147	0.380350539	No
ENSG00000224905	chr21	14027419	14089046	lncRNAs	ENSG00000142192	APP	25880550	26170747	0.538715435	0.33001521	0.380284603	No	ENSG00000240755
ENSG00000255326	chr11	75583196	75594665	lncRNAs	ENSG00000158636	C11orf30	76444923	76497231	0.537880503	0.329824733	0.380152568	No
ENSG00000237101	chr1	224219613	224228043	lncRNAs	ENSG00000116141	MARK1	220528183	220664456	0.537698674	0.329786746	0.380145936	No
ENSG00000225975	chr19	36682636	36687434	lncRNAs	ENSG00000130402	ACTN4	38647649	38721878	0.537586675	0.329646404	0.380131422	No
ENSG00000255201	chr8	38421889	38426096	lncRNAs	ENSG00000157168	NRG1	31639222	32764405	0.537458226	0.329573174	0.380028668	No
ENSG00000235501	chr1	94927361	94963240	lncRNAs	ENSG00000162631	NTNG1	107140007	107481828	0.535966011	0.329215471	0.379611821	No
ENSG00000254664	chr11	45215815	45235292	lncRNAs	ENSG00000135387	CAPRIN1	34051731	34102610	0.535900313	0.329145107	0.379505712	No
ENSG00000233073	chr7	86782357	86803409	lncRNAs	ENSG00000127914	AKAP9	91940867	92110673	0.535842724	0.329133695	0.379500091	No
ENSG00000225032	chr9	127816066	127822520	lncRNAs	ENSG00000167114	SLC27A4	128340527	128361470	0.535719735	0.328941428	0.379391486	No	ENSG00000106991
ENSG00000248367	chr5	180293245	180295253	lncRNAs	ENSG00000165671	NSD1	177133025	177135426	0.535705302	0.328934584	0.379363797	No
ENSG00000235865	chr9	121280768	121285530	lncRNAs	ENSG00000148180	GSN	121207794	121265186	0.535680101	0.328889123	0.379342718	No
ENSG00000259668	chr15	51455268	51460553	lncRNAs	ENSG00000166477	LEO1	51938025	51971778	0.535667703	0.328885091	0.379340203	No
ENSG00000214955	chr21	34205055	34325034	lncRNAs	ENSG00000142168	SOD1	31659622	31668931	0.534953851	0.328660681	0.379193569	No
ENSG00000233975	chr1	27660328	27662722	lncRNAs	ENSG00000133216	EPHB2	22710839	22891265	0.53459561	0.328490782	0.379072859	No
ENSG00000255062	chr11	126294298	126304318	lncRNAs	ENSG00000149571	KIRREL3	126423358	127000770	0.534552094	0.328445533	0.379069113	No
ENSG00000224616	chr1	100251528	100266179	lncRNAs	ENSG00000162631	NTNG1	107140007	107481828	0.534009578	0.328221405	0.378720897	No
ENSG00000254815	chr11	557595	560106	lncRNAs	ENSG00000070047	PHRF1	576470	612222	0.533733535	0.328114169	0.378676515	No	ENSG00000185522
ENSG00000223642	chr2	159386367	159404632	lncRNAs	ENSG00000007001	UPP2	157876702	158136154	0.53358663	0.32809563	0.378633969	No
ENSG00000234646	chr20	23030863	23039241	lncRNAs	ENSG00000101004	NINL	25452697	25585531	0.533554747	0.328073546	0.378577063	No
ENSG00000249491	chr5	38425036	38427376	lncRNAs	ENSG00000164190	NIPBL	36876769	37066413	0.533337563	0.327893166	0.378447246	No
ENSG00000226659	chr10	80529597	80535942	lncRNAs	ENSG00000156113	KCNMA1	76869601	77403984	0.533293471	0.327884606	0.378410747	No
ENSG00000257452	chr12	112907628	113017751	lncRNAs	ENSG00000179295	PTPN11	112418351	112419081	0.533012279	0.327796759	0.378372939	No
ENSG00000234222	chr1	145926590	145927493	lncRNAs	ENSG00000117362	APH1A	150265399	150269209	0.532915513	0.327754995	0.378355198	No
ENSG00000257284	chr2	143162078	143172172	lncRNAs	ENSG00000204406	MBD5	148021011	148458497	0.532528322	0.327750072	0.378335378	No	No
ENSG00000251187	chr5	112192020	112196996	lncRNAs	ENSG00000171444	MCC	113022099	113294949	0.532091363	0.327637856	0.378205512	No
ENSG00000226441	chr3	17042742	17044192	lncRNAs	ENSG00000131374	TBC1D5	17157162	17740907	0.531757865	0.327535771	0.378058835	No
ENSG00000248184	chr4	54332892	54355954	lncRNAs	ENSG00000174799	CEP135	55948871	55960925	0.531739324	0.327513033	0.378011619	No
ENSG00000235092	chr2	8666636	8678334	lncRNAs	ENSG00000151693	ASAP2	9206765	9405683	0.531696849	0.32750957	0.377955165	No
ENSG00000259647	chr15	30005443	30045848	lncRNAs	ENSG00000185115	NDNL2	29264989	29269822	0.531417597	0.327311835	0.377853272	No	ENSG00000259749
ENSG00000258777	chr14	61681041	61695823	lncRNAs	ENSG00000171723	GPHN	66507407	67181798	0.531212822	0.327233675	0.377825325	No
ENSG00000231609	chr2	62957326	63047656	lncRNAs	ENSG00000115507	OTX1	63050057	63057836	0.530799624	0.327179248	0.377730775	No
ENSG00000172965	chr2	111036776	111495046	lncRNAs	ENSG00000175497	DPP10	114442299	115499569	0.530791204	0.327158502	0.377628942	No
ENSG00000254559	chr11	203623	205470	lncRNAs	ENSG00000174775	HRAS	532242	533612	0.530788364	0.32713691	0.377607573	No	ENSG00000232495
ENSG00000243960	chr1	111438638	111441364	lncRNAs	ENSG00000134184	GSTM1	109687814	109709039	0.530552794	0.326967683	0.377483294	No
ENSG00000243629	chr3	157081667	157123004	lncRNAs	ENSG00000169359	SLC33A1	155821024	155854427	0.530492916	0.326957131	0.377475705	No	ENSG00000241544
ENSG00000188004	chr1	159834495	159854916	lncRNAs	ENSG00000177807	KCNJ10	159998651	160070136	0.529852417	0.326674157	0.377316781	No	ENSG00000158714
ENSG00000234899	chr17	72034107	72057730	lncRNAs	ENSG00000123700	KCNJ2	70168673	70176323	0.52983383	0.32667066	0.377277818	No
ENSG00000225007	chr22	19667023	19667555	lncRNAs	ENSG00000093010	COMT	19941607	19969975	0.529759451	0.326560201	0.377227443	No
ENSG00000231113	chr6	42940364	42943970	lncRNAs	ENSG00000044090	CUL7	43037617	43053699	0.529403668	0.326507059	0.377171631	No
ENSG00000228274	chr22	38667585	38681770	lncRNAs	ENSG00000213923	CSNK1E	38290691	38317433	0.529339089	0.326477286	0.377140322	No
ENSG00000253102	chr17	50396438	50397888	lncRNAs	ENSG00000121073	SLC35B1	49700934	49707951	0.529285584	0.326457693	0.377131546	No
ENSG00000251580	chr4	6648695	6673896	lncRNAs	ENSG00000109685	WHSC1	1871393	1982192	0.529221506	0.326410558	0.377115566	No
ENSG00000254682	chr11	71448674	71452157	lncRNAs	ENSG00000172893	DHCR7	71428193	71439065	0.529160686	0.326354742	0.377044655	No
ENSG00000253764	chr8	1971153	1973176	lncRNAs	ENSG00000104728	ARHGEF10	1823926	1958641	0.528807157	0.326335425	0.376973985	No
ENSG00000175170	chr20	25762384	25853972	lncRNAs	ENSG00000101004	NINL	25452697	25585531	0.528753492	0.326324525	0.376961719	No
ENSG00000235072	chr2	25369136	25370687	lncRNAs	ENSG00000138031	ADCY3	24819169	24919839	0.52872963	0.326303697	0.376926532	No
ENSG00000231871	chr1	201688259	201829559	lncRNAs	ENSG00000117139	KDM5B	202724495	202809470	0.528406538	0.326195421	0.37681923	No
ENSG00000249035	chr5	151676945	151687910	lncRNAs	ENSG00000169252	ADRB2	148825245	148828687	0.528178812	0.326167738	0.376775109	No
ENSG00000254662	chr11	57325603	57327958	lncRNAs	ENSG00000110076	NRXN2	64606174	64623996	0.528098189	0.326160241	0.376753887	No	ENSG00000149136
ENSG00000223799	chr21	33263873	33266260	lncRNAs	ENSG00000142168	SOD1	31659622	31668931	0.52782053	0.326076196	0.376661478	No
ENSG00000237838	chr3	24687919	25174305	lncRNAs	ENSG00000131374	TBC1D5	17157162	17740907	0.527254602	0.325957001	0.376570286	No
ENSG00000243155	chr1	180944042	180976482	lncRNAs	ENSG00000198216	CACNA1E	181317690	181716129	0.527143998	0.325859373	0.376524314	No
ENSG00000204282	chr17	78107398	78110335	lncRNAs	ENSG00000181523	SGSH	80206716	80209542	0.527051088	0.325824484	0.376484982	No
ENSG00000228925	chr2	46899275	46908678	lncRNAs	ENSG00000170577	SIX2	45005182	45009452	0.526890078	0.325756145	0.376464934	No
ENSG00000236308	chr10	100190036	100190747	lncRNAs	ENSG00000107816	LZTS2	100996618	101003818	0.526828156	0.325745127	0.376455793	No
ENSG00000240401	chr2	55282350	55314446	lncRNAs	ENSG00000119866	BCL11A	60450520	60554467	0.526636278	0.325695452	0.376439031	No
ENSG00000228794	chr1	825138	849592	lncRNAs	ENSG00000177000	MTHFR	11785723	11805413	0.526014862	0.325532061	0.376326463	No
ENSG00000229743	chr2	104865407	104867496	lncRNAs	ENSG00000170485	NPAS2	100820139	100996829	0.525951071	0.325396124	0.376296846	No
ENSG00000259475	chr15	98954149	99105824	lncRNAs	ENSG00000173575	CHD2	92900189	93022162	0.525801079	0.325287256	0.376181051	No
ENSG00000234225	chr1	147001931	147003618	lncRNAs	ENSG00000117362	APH1A	150265399	150269209	0.525779162	0.325182901	0.376135752	No
ENSG00000245904	chr12	92145573	92167560	lncRNAs	ENSG00000198707	CEP290	88049014	88141307	0.525751472	0.325163738	0.376114927	No
ENSG00000221571	chr1	220825620	220826063	lncRNAs	ENSG00000116141	MARK1	220528183	220664456	0.524680222	0.324967607	0.375901325	No
ENSG00000225075	chr1	112693688	112696621	lncRNAs	ENSG00000197323	TRIM33	114392790	114511203	0.524356198	0.324783279	0.375778089	No
ENSG00000238358	chr7	90119299	90122890	lncRNAs	ENSG00000127914	AKAP9	91940867	92110673	0.524236794	0.324753146	0.375679307	No
ENSG00000227230	chr1	243135898	243140588	lncRNAs	ENSG00000182901	RGS7	240775515	240868795	0.52353933	0.324677211	0.375510504	No	ENSG00000134313, ENSG00000143702
ENSG00000225783	chr22	26646411	26666225	lncRNAs	ENSG00000128271	ADORA2A	24417879	24433192	0.523522346	0.324675548	0.375504929	No
ENSG00000254721	chr11	70206291	70207390	lncRNAs	ENSG00000162105	SHANK2	70467856	70661818	0.52352094	0.324564589	0.375498851	No
ENSG00000259187	chr15	44826540	44827094	lncRNAs	ENSG00000166734	CASC4	44288719	44415758	0.523351775	0.324412803	0.375395653	No
ENSG00000255857	chr12	120201291	120213231	lncRNAs	ENSG00000135127	CCDC64	119989869	120094494	0.523274541	0.324344748	0.375390926	No
ENSG00000250584	chr5	1353896	1379997	lncRNAs	ENSG00000142319	SLC6A3	1392794	1445440	0.523244545	0.324279793	0.375353006	No
ENSG00000258451	chr14	20693480	20707120	lncRNAs	ENSG00000100888	CHD8	21385194	21437245	0.523219666	0.324244	0.375348975	No
ENSG00000224223	chr7	54556970	54571726	lncRNAs	ENSG00000158321	AUTS2	69598296	70792867	0.522750345	0.324148766	0.375140833	No
ENSG00000253403	chr5	161687347	161689408	lncRNAs	ENSG00000022355	GABRA1	161847063	161898218	0.522534592	0.324033013	0.375009398	No	ENSG00000103310, ENSG00000145863, ENSG00000174827, ENSG00000213171
ENSG00000255471	chr11	86892214	86922104	lncRNAs	ENSG00000158636	C11orf30	76444923	76497231	0.522075971	0.324007988	0.374926446	No
ENSG00000255487	chr8	38275888	38276680	lncRNAs	ENSG00000157168	NRG1	31639222	32764405	0.522036505	0.324001914	0.374922554	No
ENSG00000238185	chr13	30973289	30977623	lncRNAs	ENSG00000139618	BRCA2	32315086	32316527	0.521788929	0.323934832	0.374869035	No
ENSG00000258813	chr14	73057925	73059415	lncRNAs	ENSG00000119715	ESRRB	76310712	76498475	0.521608947	0.323801087	0.374759047	No
ENSG00000237807	chr8	53493523	53523964	lncRNAs	ENSG00000104388	RAB2A	60516936	60620988	0.520836572	0.323589051	0.374638447	No
ENSG00000225265	chr1	222589825	222592486	lncRNAs	ENSG00000116141	MARK1	220528183	220664456	0.520568113	0.323535206	0.374612699	No
ENSG00000224127	chr1	75127830	75133058	lncRNAs	ENSG00000116745	RPE65	68428822	68449954	0.520325965	0.323401506	0.374488154	No
ENSG00000258107	chr14	29390074	29436412	lncRNAs	ENSG00000176165	FOXG1	28760330	28765747	0.51922384	0.323010136	0.374196904	No
ENSG00000254756	chr11	66334494	66339875	lncRNAs	ENSG00000254986	DPP3	66480013	66509550	0.518830281	0.322933244	0.374106031	No
ENSG00000250592	chr3	130899414	130929976	lncRNAs	ENSG00000172780	RAB43	129087569	129121790	0.51761211	0.322820667	0.373968292	No
ENSG00000233009	chr13	100708325	101059286	lncRNAs	ENSG00000183098	GPC6	93226807	94408020	0.517349752	0.322755482	0.373956563	No
ENSG00000203809	chr6	104864464	104941447	lncRNAs	ENSG00000164418	GRIK2	101181257	102070083	0.5173276	0.322680978	0.373908977	No
ENSG00000233251	chr2	56173534	56184908	lncRNAs	ENSG00000119866	BCL11A	60450520	60554467	0.516994425	0.322635939	0.37384314	No
ENSG00000225214	chr2	152098328	152109202	lncRNAs	ENSG00000144278	GALNT13	153871922	154453979	0.516776755	0.322610645	0.3738339	No
ENSG00000234758	chr5	131944408	131968220	lncRNAs	ENSG00000072682	P4HA2	132191838	132227815	0.516548564	0.322536928	0.373746612	No
ENSG00000247081	chr8	103153394	103172160	lncRNAs	ENSG00000104517	UBR5	102252273	102412700	0.516318256	0.322481222	0.373565544	No
ENSG00000225746	chr14	100894770	100906968	lncRNAs	ENSG00000197102	DYNC1H1	101964573	102011733	0.515302516	0.322406982	0.373315452	No
ENSG00000253358	chr8	91016588	91018655	lncRNAs	ENSG00000170289	CNGB3	86553977	86579206	0.515178342	0.322402399	0.373311687	No
ENSG00000248673	chr5	74111690	74536824	lncRNAs	ENSG00000145703	IQGAP2	76403285	76708132	0.514870768	0.322251111	0.373226299	No
ENSG00000259409	chr15	40088832	40089386	lncRNAs	ENSG00000166734	CASC4	44288719	44415758	0.514723563	0.322159756	0.373197287	No
ENSG00000248859	chr5	176743205	176743871	lncRNAs	ENSG00000165671	NSD1	177133025	177135426	0.514666069	0.322139119	0.373180117	No
ENSG00000250218	chr3	126103640	126108069	lncRNAs	ENSG00000172780	RAB43	129087569	129121790	0.514287892	0.321967023	0.37305403	No
ENSG00000231970	chr10	97401115	97419524	lncRNAs	ENSG00000107816	LZTS2	100996618	101003818	0.513457382	0.321719129	0.372803777	No
ENSG00000234377	chr13	77919689	78584162	lncRNAs	ENSG00000165300	SLITRK5	87672615	87696272	0.513294536	0.321687753	0.372761138	No
ENSG00000236326	chr6	116244187	116244728	lncRNAs	ENSG00000249853	HS3ST5	114055586	114062877	0.513114687	0.321491789	0.37264708	No
ENSG00000228010	chr7	6663974	6665521	lncRNAs	ENSG00000003147	ICA1	8113184	8262167	0.513001698	0.321483765	0.372591234	No
ENSG00000236031	chr1	243545532	243548329	lncRNAs	ENSG00000182901	RGS7	240775515	240868795	0.512434401	0.321341878	0.372455652	No	ENSG00000117020
ENSG00000233527	chr19	36573070	36594708	lncRNAs	ENSG00000130402	ACTN4	38647649	38721878	0.511932452	0.321210041	0.37241322	No
ENSG00000230082	chr3	9947404	9954787	lncRNAs	ENSG00000214021	TTLL3	9808086	9816094	0.511854476	0.321145648	0.372348956	No
ENSG00000257815	chr12	69901918	70243366	lncRNAs	ENSG00000111537	IFNG	68154768	68159740	0.511826485	0.321138945	0.372340183	No
ENSG00000233735	chr1	240177839	240179644	lncRNAs	ENSG00000182901	RGS7	240775515	240868795	0.511677947	0.321133087	0.372310337	No
ENSG00000233016	chr9	136721366	136728184	lncRNAs	ENSG00000176884	GRIN1	137139154	137168756	0.511595612	0.321062935	0.372267362	No
ENSG00000230337	chr1	11099675	11102051	lncRNAs	ENSG00000177000	MTHFR	11785723	11805413	0.511467053	0.32098926	0.372189103	No
ENSG00000256262	chr12	109052350	109053952	lncRNAs	ENSG00000074590	NUAK1	106063340	106140033	0.51075085	0.32076448	0.372070649	No
ENSG00000257607	chr7	1055360	1059261	lncRNAs	ENSG00000003147	ICA1	8113184	8262167	0.510407047	0.320651064	0.371978795	No	ENSG00000164849
ENSG00000236283	chr2	164840661	165067564	lncRNAs	ENSG00000136531	SCN2A	165194993	165274338	0.510307572	0.320633539	0.371976972	No
ENSG00000255390	chr11	6621451	6622322	lncRNAs	ENSG00000166313	APBB1	6395124	6404691	0.510013427	0.320624294	0.371945414	No	ENSG00000166341
ENSG00000240963	chr1	244375100	244409592	lncRNAs	ENSG00000182901	RGS7	240775515	240868795	0.509173176	0.32039188	0.371729922	No
ENSG00000227258	chr13	44110451	44240517	lncRNAs	ENSG00000102786	INTS6	51354077	51369131	0.508969807	0.32038935	0.371705225	No
ENSG00000226696	chr19	54444807	54447260	lncRNAs	ENSG00000105379	ETFB	51345169	51357106	0.508634961	0.320349427	0.371675822	No
ENSG00000234660	chr13	89181324	89279198	lncRNAs	ENSG00000165300	SLITRK5	87672615	87696272	0.508264143	0.320190402	0.371492953	No
ENSG00000255507	chr11	75803431	75814576	lncRNAs	ENSG00000158636	C11orf30	76444923	76497231	0.50816481	0.320110053	0.371434298	No
ENSG00000257277	chr2	143674315	143682821	lncRNAs	ENSG00000204406	MBD5	148021011	148458497	0.507998088	0.319940039	0.371340103	No
ENSG00000233542	chr1	2013213	2015530	lncRNAs	ENSG00000177000	MTHFR	11785723	11805413	0.507989689	0.319848404	0.37127649	No
ENSG00000227543	chr17	28598790	28617377	lncRNAs	ENSG00000007202	KIAA0100	28614446	28645158	0.507642108	0.319580924	0.371216388	Yes
ENSG00000255145	chr9	99397024	99906605	lncRNAs	ENSG00000136928	GABBR2	98288109	98708935	0.507488835	0.319517551	0.3712051	No
ENSG00000254031	chr8	71155454	71157955	lncRNAs	ENSG00000164687	FABP5	81280536	81284775	0.507231771	0.319431386	0.3710458	No
ENSG00000206567	chr3	10004048	10011095	lncRNAs	ENSG00000214021	TTLL3	9808086	9816094	0.50707257	0.319383285	0.370941349	No
ENSG00000230551	chr5	149494314	149504670	lncRNAs	ENSG00000169252	ADRB2	148825245	148828687	0.507002658	0.31938116	0.370936273	No
ENSG00000256124	chr17	72030291	72036316	lncRNAs	ENSG00000123700	KCNJ2	70168673	70176323	0.506233247	0.319328789	0.370754218	No
ENSG00000259319	chr14	75423683	75427741	lncRNAs	ENSG00000119715	ESRRB	76310712	76498475	0.505594757	0.31921707	0.370686662	No
ENSG00000223930	chr3	178164008	178196763	lncRNAs	ENSG00000177565	TBL1XR1	177019340	177041181	0.505476137	0.319136779	0.370657222	No
ENSG00000238194	chr20	59624904	59628295	lncRNAs	ENSG00000130699	TAF4	61953469	61998187	0.504955039	0.319037768	0.370582671	No
ENSG00000232807	chr10	5934270	5945900	lncRNAs	ENSG00000015171	ZMYND11	134465	237651	0.504914955	0.319012908	0.370561373	No
ENSG00000196273	chr14	100657250	100672775	lncRNAs	ENSG00000197102	DYNC1H1	101964573	102011733	0.504885263	0.318956052	0.370538862	No
ENSG00000244586	chr3	55487699	55488308	lncRNAs	ENSG00000157445	CACNA2D3	54122547	55074473	0.504841045	0.318950561	0.370505093	No
ENSG00000203472	chr16	75475896	75495407	lncRNAs	ENSG00000152910	CNTNAP4	76277278	76559238	0.504811862	0.318931145	0.370481013	No	ENSG00000183196
ENSG00000206573	chr3	9349689	9396654	lncRNAs	ENSG00000168137	SETD5	9397615	9440698	0.504082266	0.318665732	0.370343814	No
ENSG00000204054	chr9	129476946	129504274	lncRNAs	ENSG00000167114	SLC27A4	128340527	128361470	0.503880115	0.318628719	0.37033186	No
ENSG00000233123	chr7	101562779	101568971	lncRNAs	ENSG00000106366	SERPINE1	101127089	101139266	0.50386606	0.318606744	0.370303858	No
ENSG00000247400	chr13	95648733	95676794	lncRNAs	ENSG00000183098	GPC6	93226807	94408020	0.503660927	0.318519475	0.370288718	No
ENSG00000235257	chr3	37693655	37861771	lncRNAs	ENSG00000183873	SCN5A	38548057	38633349	0.503457305	0.3183041	0.370084145	No
ENSG00000231607	chr13	49956670	49979183	lncRNAs	ENSG00000102786	INTS6	51354077	51369131	0.503082858	0.318143183	0.370048426	No
ENSG00000224189	chr2	176164051	176178099	lncRNAs	ENSG00000091428	RAPGEF4	172735274	172917837	0.503018653	0.318121627	0.370041427	No	ENSG00000086205, ENSG00000101049, ENSG00000122367, ENSG00000128652, ENSG00000136867, ENSG00000158865, ENSG00000172548, ENSG00000186417
ENSG00000258604	chr14	21024172	21029245	lncRNAs	ENSG00000100888	CHD8	21385194	21437245	0.503009067	0.318029815	0.370027425	No
ENSG00000233271	chr1	54980950	54992274	lncRNAs	ENSG00000157184	CPT2	53196792	53214178	0.502951931	0.31794953	0.370018589	No	ENSG00000143001
ENSG00000227278	chr1	40514461	40515057	lncRNAs	ENSG00000117016	RIMS3	40620680	40665682	0.502924047	0.31793644	0.370013788	No
ENSG00000230438	chr6	2851230	2876517	lncRNAs	ENSG00000008083	JARID2	15246069	15522042	0.502591457	0.317889775	0.369946983	No
ENSG00000232973	chr2	38073447	38131567	lncRNAs	ENSG00000115760	BIRC6	32357028	32618899	0.502587042	0.317864697	0.369922516	No
ENSG00000235823	chr10	100373099	100383372	lncRNAs	ENSG00000107816	LZTS2	100996618	101003818	0.502430459	0.317809063	0.369838227	No
ENSG00000223797	chr3	40313802	40453186	lncRNAs	ENSG00000168036	CTNNB1	41194741	41239949	0.50215761	0.317522582	0.369648567	No
ENSG00000249568	chr4	161378953	161388417	lncRNAs	ENSG00000151623	NR3C2	148078762	148444698	0.501892311	0.317445023	0.369503415	No	ENSG00000168843
ENSG00000259234	chr15	79141939	79283823	lncRNAs	ENSG00000136425	CIB2	78104606	78131445	0.501794443	0.317436234	0.36949812	No
ENSG00000216895	chr7	155611231	155644401	lncRNAs	ENSG00000164778	EN2	155458129	155464831	0.501499641	0.317342002	0.369412987	No
ENSG00000254238	chr8	75026428	75029460	lncRNAs	ENSG00000164687	FABP5	81280536	81284775	0.501346249	0.317106907	0.369391165	No
ENSG00000206187	chr15	25902119	26053123	lncRNAs	ENSG00000206190	ATP10A	25677273	25863208	0.501296515	0.317094782	0.369361545	No
ENSG00000223403	chr14	101068283	101072931	lncRNAs	ENSG00000197102	DYNC1H1	101964573	102011733	0.501159036	0.317036004	0.36928738	No
ENSG00000250328	chr5	122436497	122479087	lncRNAs	ENSG00000164904	ALDH7A1	126531200	126595219	0.501089309	0.317008491	0.369274409	No
ENSG00000224186	chr5	135033280	135344685	lncRNAs	ENSG00000043143	PHF15	134524312	134559967	0.500966299	0.316950664	0.36923878	No
ENSG00000236986	chr9	131132852	131167505	lncRNAs	ENSG00000165699	TSC1	132891348	132905621	0.500941088	0.316925115	0.369232349	No
ENSG00000248429	chr4	158170752	158202877	lncRNAs	ENSG00000151623	NR3C2	148078762	148444698	0.500665477	0.316799277	0.369067736	No
ENSG00000245849	chr15	40686183	40695101	lncRNAs	ENSG00000166734	CASC4	44288719	44415758	0.500195143	0.316726195	0.368920161	No
ENSG00000232581	chr7	6578565	6588974	lncRNAs	ENSG00000003147	ICA1	8113184	8262167	0.500193539	0.316652448	0.368911008	No
